# Supplementary material for: Discovery and Validation of Barrett's Esophagus MicroRNA Transcriptome by Next Generation Sequencing
Source: PLoS One. 2013 Jan 23;8(1):e54240. doi: 10.1371/journal.pone.0054240 (PMC3553128; doi:10.1371/journal.pone.0054240)
Supplement: Table S1 — The table lists complete list of miRNA identified by NGS with normalized read counts in BE and GERD groups. (XLSX) [file pone.0054240.s001.xlsx]

## Sheet: Sheet1
id	mature miRNA	avg(BE)	avg(GERD)
MIMAT0000222	hsa-miR-192-5p	240612	4710.63
MIMAT0000101	hsa-miR-103a-3p	148502	375901
MIMAT0000437	hsa-miR-145-5p	106808	16925.6
MIMAT0000272	hsa-miR-215	69250.1	1152.44
MIMAT0001631	hsa-miR-451a	51626.3	44333
MIMAT0000418	hsa-miR-23b-3p	47197	96581.4
MIMAT0000076	hsa-miR-21-5p	31607.9	50953.4
MIMAT0000080	hsa-miR-24-3p	30397.9	45087.3
MIMAT0000078	hsa-miR-23a-3p	28405.8	54903.4
MIMAT0000440	hsa-miR-191-5p	27374.1	26955
MIMAT0000100	hsa-miR-29b-3p	25106.9	9362.83
MIMAT0000062	hsa-let-7a-5p	20798.5	27926.4
MIMAT0000089	hsa-miR-31-5p	19804.9	53881.8
MIMAT0000423	hsa-miR-125b-5p	18793.6	23140.5
MIMAT0000443	hsa-miR-125a-5p	16547.5	9639.98
MIMAT0000414	hsa-let-7g-5p	15890.9	16544.5
MIMAT0000445	hsa-miR-126-3p	15885.1	11857.9
MIMAT0000063	hsa-let-7b-5p	13676.1	15080.2
MIMAT0003239	hsa-miR-574-3p	13403.4	11667.3
MIMAT0000086	hsa-miR-29a-3p	12931.3	7679.48
MIMAT0000067	hsa-let-7f-5p	12905.2	16584.9
MIMAT0000732	hsa-miR-378a-3p	12895.2	16224.9
MIMAT0000266	hsa-miR-205-5p	11834.6	291365
MIMAT0000082	hsa-miR-26a-5p	10942.9	9066.31
MIMAT0000097	hsa-miR-99a-5p	10238.1	32767
MIMAT0000074	hsa-miR-19b-3p	9259.13	13088.7
MIMAT0004597	hsa-miR-140-3p	9086.55	4127.89
MIMAT0000460	hsa-miR-194-5p	8209.33	72.4313
MIMAT0000681	hsa-miR-29c-3p	7821.09	3351.89
MIMAT0000451	hsa-miR-150-5p	7739.41	8886.91
MIMAT0002174	hsa-miR-484	7634.1	9720.58
MIMAT0000444	hsa-miR-126-5p	6513.91	3537.25
MIMAT0000092	hsa-miR-92a-3p	6398.9	11407.6
MIMAT0000084	hsa-miR-27a-3p	5881.13	5835.94
MIMAT0000279	hsa-miR-222-3p	5869.18	8860.47
MIMAT0000682	hsa-miR-200a-3p	5673.98	4351.52
MIMAT0000417	hsa-miR-15b-5p	5651.01	10763.4
MIMAT0002888	hsa-miR-532-5p	5595.45	4187.08
MIMAT0000231	hsa-miR-199a-5p	5570.14	855.656
MIMAT0000318	hsa-miR-200b-3p	5538.23	4270.72
MIMAT0016916	hsa-miR-4286	5293.7	8407.68
MIMAT0000243	hsa-miR-148a-3p	5117.75	2487.47
MIMAT0000510	hsa-miR-320a	4919.73	7615.28
MIMAT0000435	hsa-miR-143-3p	4407.4	790.349
MIMAT0000256	hsa-miR-181a-5p	4308.36	2682.23
MIMAT0000753	hsa-miR-342-3p	4303.14	8018.65
MIMAT0000420	hsa-miR-30b-5p	4249.15	4282.01
MIMAT0000461	hsa-miR-195-5p	4247.96	1341.91
MIMAT0000253	hsa-miR-10a-5p	3954.95	1426.21
MIMAT0000263	hsa-miR-199b-5p	3880.1	810.661
MIMAT0000065	hsa-let-7d-5p	3594.88	3153.07
MIMAT0000425	hsa-miR-130a-3p	3571.16	5009.07
MIMAT0000264	hsa-miR-203	3569.16	90723.5
MIMAT0000278	hsa-miR-221-3p	3538.71	12172.2
MIMAT0000280	hsa-miR-223-3p	3482.69	3467.34
MIMAT0000098	hsa-miR-100-5p	2927.05	1334.52
MIMAT0000245	hsa-miR-30d-5p	2798.81	2684.08
MIMAT0000099	hsa-miR-101-3p	2688.91	1736.35
MIMAT0004543	hsa-miR-192-3p	2688.73	29.3374
MIMAT0000433	hsa-miR-142-5p	2617.68	1809.73
MIMAT0000070	hsa-miR-17-5p	2483.46	6839.24
MIMAT0000104	hsa-miR-107	2462.1	7565.79
MIMAT0003393	hsa-miR-425-5p	2363.63	1862.06
MIMAT0000271	hsa-miR-214-3p	2351.47	775.768
MIMAT0000758	hsa-miR-135b-5p	2345.72	1940.37
MIMAT0000244	hsa-miR-30c-5p	2290.37	3938.02
MIMAT0000093	hsa-miR-93-5p	2265.63	2526.76
MIMAT0002819	hsa-miR-193b-3p	2219.57	6807.28
MIMAT0000419	hsa-miR-27b-3p	2186.1	3478.53
MIMAT0000081	hsa-miR-25-3p	2110.97	1549.26
MIMAT0000764	hsa-miR-339-5p	2030.89	1430.44
MIMAT0000083	hsa-miR-26b-5p	1989.7	1474.34
MIMAT0000227	hsa-miR-197-3p	1938.44	2317.23
MIMAT0000728	hsa-miR-375	1921.96	2206.98
MIMAT0000760	hsa-miR-331-3p	1921.47	2617.54
MIMAT0000077	hsa-miR-22-3p	1910.45	1074.24
MIMAT0000255	hsa-miR-34a-5p	1850.9	1284.14
MIMAT0004697	hsa-miR-151a-5p	1820.75	1015.62
MIMAT0001341	hsa-miR-424-5p	1807.36	491.651
MIMAT0016847	hsa-miR-378c	1723.19	1040.22
MIMAT0004571	hsa-miR-200b-5p	1692.06	1025.07
MIMAT0000254	hsa-miR-10b-5p	1538.52	1711.84
MIMAT0000428	hsa-miR-135a-5p	1467.54	509.845
MIMAT0001340	hsa-miR-423-3p	1386.87	1748.13
MIMAT0004784	hsa-miR-455-3p	1351.63	1644.15
MIMAT0000259	hsa-miR-182-5p	1238.04	1149.26
MIMAT0000731	hsa-miR-378a-5p	1075.51	915.867
MIMAT0000073	hsa-miR-19a-3p	989.272	2020.13
MIMAT0000068	hsa-miR-15a-5p	987.374	665.708
MIMAT0004795	hsa-miR-574-5p	980.22	710.623
MIMAT0000432	hsa-miR-141-3p	919.426	1737.71
MIMAT0018976	hsa-miR-4454	894.13	1570.5
MIMAT0004497	hsa-miR-24-2-5p	867.69	875.137
MIMAT0003338	hsa-miR-660-5p	852.721	622.944
MIMAT0000617	hsa-miR-200c-3p	841.011	1236.04
MIMAT0001536	hsa-miR-429	824.843	574.141
MIMAT0000066	hsa-let-7e-5p	795.751	828.5
MIMAT0004502	hsa-miR-28-3p	792.432	231.093
MIMAT0000064	hsa-let-7c	785.672	3205.58
MIMAT0000267	hsa-miR-210	782.831	6472.17
MIMAT0000689	hsa-miR-99b-5p	782.772	802.576
MIMAT0004614	hsa-miR-193a-5p	767.055	1560.13
MIMAT0000692	hsa-miR-30e-5p	730.471	1730.26
MIMAT0000087	hsa-miR-30a-5p	689.942	255.387
MIMAT0000688	hsa-miR-301a-3p	679.27	598.387
MIMAT0000257	hsa-miR-181b-5p	675.968	339.424
MIMAT0003258	hsa-miR-590-5p	640.922	770.131
MIMAT0004682	hsa-miR-361-3p	620.874	299.971
MIMAT0000456	hsa-miR-186-5p	619.81	525.117
MIMAT0004808	hsa-miR-625-3p	598.672	117.459
MIMAT0000226	hsa-miR-196a-5p	586.616	37.721
MIMAT0000761	hsa-miR-324-5p	561.508	383.563
MIMAT0000450	hsa-miR-149-5p	558.017	3860.07
MIMAT0000455	hsa-miR-185-5p	534.602	865.669
MIMAT0000250	hsa-miR-139-5p	526.026	397.79
MIMAT0003233	hsa-miR-551b-3p	519.099	25.9606
MIMAT0002820	hsa-miR-497-5p	511.624	99.3815
MIMAT0000756	hsa-miR-326	497.999	105.114
MIMAT0004780	hsa-miR-532-3p	497.339	557.211
MIMAT0000763	hsa-miR-338-3p	489.463	31.4206
MIMAT0000691	hsa-miR-130b-3p	487.206	412.636
MIMAT0004945	hsa-miR-744-5p	484.431	1215.3
MIMAT0000069	hsa-miR-16-5p	478.259	1026.33
MIMAT0000449	hsa-miR-146a-5p	472.108	109.218
MIMAT0004673	hsa-miR-29c-5p	460.779	141.488
MIMAT0004672	hsa-miR-106b-3p	420.636	295.954
MIMAT0000757	hsa-miR-151a-3p	410.539	297.004
MIMAT0000085	hsa-miR-28-5p	409.589	146.225
MIMAT0000705	hsa-miR-362-5p	407.138	214.367
MIMAT0005576	hsa-miR-1226-5p	397.511	795.747
MIMAT0022709	hsa-miR-652-5p	393.401	188.734
MIMAT0005946	hsa-miR-1280	383.221	745.565
MIMAT0000261	hsa-miR-183-5p	377.249	421.175
MIMAT0002809	hsa-miR-146b-5p	370.076	178.635
MIMAT0000772	hsa-miR-345-5p	366.666	390.056
MIMAT0004553	hsa-miR-7-1-3p	359.548	203.927
MIMAT0000459	hsa-miR-193a-3p	352.329	499.921
MIMAT0000680	hsa-miR-106b-5p	331.463	593.205
MIMAT0000438	hsa-miR-152	330.188	280.164
MIMAT0000720	hsa-miR-376c	324.613	133.137
MIMAT0000431	hsa-miR-140-5p	300.586	125.219
MIMAT0000075	hsa-miR-20a-5p	300.245	1464.17
MIMAT0004911	hsa-miR-874	299.286	221.047
MIMAT0000430	hsa-miR-138-5p	297.756	145.794
MIMAT0000424	hsa-miR-128	296.278	262.304
MIMAT0000759	hsa-miR-148b-3p	293.628	208.282
MIMAT0000457	hsa-miR-188-5p	288.331	210.751
MIMAT0004495	hsa-miR-22-5p	287.192	292.212
MIMAT0000252	hsa-miR-7-5p	287.093	35.872
MIMAT0004748	hsa-miR-423-5p	282.114	606.351
MIMAT0000426	hsa-miR-132-3p	281.676	128.172
MIMAT0000434	hsa-miR-142-3p	281.209	212.995
MIMAT0000096	hsa-miR-98	270.133	419.713
MIMAT0004504	hsa-miR-31-3p	267.772	524.485
MIMAT0000071	hsa-miR-17-3p	266.933	536.119
MIMAT0005954	hsa-miR-720	260.47	513.441
MIMAT0004955	hsa-miR-374b-5p	256.733	331.368
MIMAT0002876	hsa-miR-505-3p	254.523	146.445
MIMAT0000703	hsa-miR-361-5p	251.227	384.978
MIMAT0004683	hsa-miR-362-3p	241.434	218.156
MIMAT0004775	hsa-miR-502-3p	218.38	187.193
MIMAT0000275	hsa-miR-218-5p	218.352	222.002
MIMAT0000072	hsa-miR-18a-5p	212.705	409.326
MIMAT0003218	hsa-miR-92b-3p	211.309	79.9618
MIMAT0004501	hsa-miR-27a-5p	211.265	150.775
MIMAT0004702	hsa-miR-339-3p	211.082	169.925
MIMAT0000281	hsa-miR-224-5p	210.012	2052.5
MIMAT0003294	hsa-miR-625-5p	204.069	81.0064
MIMAT0001343	hsa-miR-425-3p	203.126	194.393
MIMAT0003247	hsa-miR-582-5p	200.695	94.9538
MIMAT0000095	hsa-miR-96-5p	193.427	173.11
MIMAT0004506	hsa-miR-33a-3p	190.139	272.612
MIMAT0022727	hsa-miR-1307-5p	177.094	91.8502
MIMAT0000094	hsa-miR-95	176.535	862.614
MIMAT0019071	hsa-miR-4532	176.099	47.917
MIMAT0000751	hsa-miR-330-3p	173.655	253.23
MIMAT0000447	hsa-miR-134	170.321	185.562
MIMAT0000416	hsa-miR-1	165.017	12.9091
MIMAT0004494	hsa-miR-21-3p	153.001	129.204
MIMAT0000415	hsa-let-7i-5p	152.009	91.8385
MIMAT0000752	hsa-miR-328	148.403	148.065
MIMAT0005899	hsa-miR-1247-5p	143.738	59.7239
MIMAT0002177	hsa-miR-486-5p	140.704	110.017
MIMAT0003880	hsa-miR-671-5p	138.291	184.231
MIMAT0000750	hsa-miR-340-3p	138.051	131.928
MIMAT0004509	hsa-miR-93-3p	137.66	226.926
MIMAT0000693	hsa-miR-30e-3p	134.017	216.911
MIMAT0004588	hsa-miR-27b-5p	132.314	188.292
MIMAT0002872	hsa-miR-501-5p	128.525	76.4366
MIMAT0000446	hsa-miR-127-3p	121.645	11.6117
MIMAT0003150	hsa-miR-455-5p	120.936	112.936
MIMAT0004518	hsa-miR-16-2-3p	120.173	178.833
MIMAT0003322	hsa-miR-652-3p	117.586	48.3653
MIMAT0004951	hsa-miR-887	117.347	41.1058
MIMAT0005949	hsa-miR-664-3p	115.166	133.343
MIMAT0000733	hsa-miR-379-5p	113.85	14.3409
MIMAT0004482	hsa-let-7b-3p	113.6	172.887
MIMAT0004557	hsa-miR-34a-3p	113.295	98.9042
MIMAT0022726	hsa-miR-1306-5p	111.094	134.871
MIMAT0004515	hsa-miR-29b-2-5p	110.772	28.3332
MIMAT0004983	hsa-miR-940	110.072	215.517
MIMAT0003180	hsa-miR-487b	106.171	36.6006
MIMAT0004598	hsa-miR-141-5p	105.875	70.73
MIMAT0003888	hsa-miR-766-3p	105.478	97.4392
MIMAT0004568	hsa-miR-221-5p	104.824	152.709
MIMAT0000646	hsa-miR-155-5p	104.67	63.4906
MIMAT0004680	hsa-miR-130b-5p	103.724	71.9359
MIMAT0004585	hsa-let-7i-3p	103.029	63.9623
MIMAT0005951	hsa-miR-1307-3p	101.597	113.985
MIMAT0004484	hsa-let-7d-3p	100.619	105.578
MIMAT0022711	hsa-miR-660-3p	98.9385	56.3948
MIMAT0001080	hsa-miR-196b-5p	98.2212	8.42499
MIMAT0000448	hsa-miR-136-5p	94.5882	21.3823
MIMAT0004594	hsa-miR-132-5p	93.7673	36.1614
MIMAT0004599	hsa-miR-143-5p	91.6272	5.72242
MIMAT0001635	hsa-miR-452-5p	90.8182	788.236
MIMAT0000686	hsa-miR-34c-5p	90.0756	25.6785
MIMAT0000765	hsa-miR-335-5p	86.2881	69.5878
MIMAT0003266	hsa-miR-598	85.6542	130.792
MIMAT0000079	hsa-miR-24-1-5p	83.8257	91.9296
MIMAT0020924	hsa-miR-642a-3p	82.3924	53.7167
MIMAT0004500	hsa-miR-26b-3p	82.1154	79.605
MIMAT0004601	hsa-miR-145-3p	81.5218	16.6159
MIMAT0004926	hsa-miR-708-5p	78.7695	967.688
MIMAT0003339	hsa-miR-421	78.4884	157.457
MIMAT0019058	hsa-miR-4521	78.2572	135.165
MIMAT0001639	hsa-miR-409-3p	78.053	38.3161
MIMAT0003340	hsa-miR-542-5p	77.6195	10.7647
MIMAT0004481	hsa-let-7a-3p	76.1259	114.4
MIMAT0000258	hsa-miR-181c-5p	72.8736	51.1101
MIMAT0010133	hsa-miR-2110	71.5663	160.993
MIMAT0004695	hsa-miR-337-5p	71.5132	7.65924
MIMAT0000265	hsa-miR-204-5p	70.7141	27.0777
MIMAT0014995	hsa-miR-3130-5p	68.5132	147.018
MIMAT0000270	hsa-miR-181a-3p	68.5033	22.881
MIMAT0004767	hsa-miR-193b-5p	66.8882	335.532
MIMAT0003389	hsa-miR-542-3p	65.92	7.14446
MIMAT0004949	hsa-miR-877-5p	65.7908	87.6069
MIMAT0004800	hsa-miR-550a-5p	63.8676	65.6521
MIMAT0004701	hsa-miR-338-5p	63.1735	5.26579
MIMAT0003886	hsa-miR-769-5p	63.1259	54.9355
MIMAT0004819	hsa-miR-671-3p	62.7974	69.9545
MIMAT0001413	hsa-miR-20b-5p	62.3983	72.1951
MIMAT0004605	hsa-miR-129-2-3p	60.9153	10.4749
MIMAT0004559	hsa-miR-181c-3p	59.6427	23.5909
MIMAT0001620	hsa-miR-200a-5p	58.2921	40.5985
MIMAT0004586	hsa-miR-15b-3p	58.2474	95.0883
MIMAT0004600	hsa-miR-144-5p	58.2188	77.4042
MIMAT0018000	hsa-miR-23c	57.9885	61.3054
MIMAT0002871	hsa-miR-500a-3p	56.1276	104.459
MIMAT0000755	hsa-miR-323a-3p	54.1818	10.9517
MIMAT0003257	hsa-miR-550a-3p	54.1773	33.7518
MIMAT0000088	hsa-miR-30a-3p	53.893	21.984
MIMAT0009196	hsa-miR-103a-2-5p	52.1968	60.1131
MIMAT0005901	hsa-miR-1249	50.1868	62.4211
MIMAT0004678	hsa-miR-99b-3p	49.9964	52.3611
MIMAT0004773	hsa-miR-500a-5p	49.5555	16.4865
MIMAT0005894	hsa-miR-1243	49.4714	52.7659
MIMAT0004671	hsa-miR-194-3p	49.3996	0.508114
MIMAT0004809	hsa-miR-628-5p	48.1371	57.9523
MIMAT0000754	hsa-miR-337-3p	45.4183	22.4102
MIMAT0000090	hsa-miR-32-5p	44.974	34.9381
MIMAT0000727	hsa-miR-374a-5p	44.6093	72.6691
MIMAT0000722	hsa-miR-370	43.6649	17.6332
MIMAT0015041	hsa-miR-1260b	43.3697	448.487
MIMAT0002891	hsa-miR-18a-3p	41.8205	57.1722
MIMAT0000422	hsa-miR-124-3p	40.6286	13.9883
MIMAT0002816	hsa-miR-494	40.3632	25.8419
MIMAT0004958	hsa-miR-301b	40.2336	27.4343
MIMAT0005796	hsa-miR-1271-5p	39.2667	93.7151
MIMAT0010367	hsa-miR-764	39.0122	75.4431
MIMAT0004762	hsa-miR-486-3p	38.4736	45.0153
MIMAT0000436	hsa-miR-144-3p	38.0424	73.028
MIMAT0004694	hsa-miR-342-5p	37.5709	100.368
MIMAT0004569	hsa-miR-222-5p	37.0404	99.5293
MIMAT0005797	hsa-miR-1301	36.9507	22.1891
MIMAT0005792	hsa-miR-320b	36.9207	32.6594
MIMAT0002890	hsa-miR-299-5p	36.5444	10.2884
MIMAT0002807	hsa-miR-491-5p	36.5115	18.147
MIMAT0002817	hsa-miR-495	36.3619	10.4089
MIMAT0004603	hsa-miR-125b-2-3p	35.6351	134.96
MIMAT0003312	hsa-miR-642a-5p	34.3116	14.1197
MIMAT0004486	hsa-let-7f-1-3p	34.0751	35.8036
MIMAT0017994	hsa-miR-3615	33.2729	91.8366
MIMAT0004801	hsa-miR-590-3p	32.0597	51.9724
MIMAT0004488	hsa-miR-15a-3p	31.9819	38.3947
MIMAT0004558	hsa-miR-181a-2-3p	31.9326	55.6841
MIMAT0004811	hsa-miR-33b-3p	31.4257	44.1249
MIMAT0004514	hsa-miR-29b-1-5p	29.7745	30.9062
MIMAT0004507	hsa-miR-92a-1-5p	28.9004	52.8392
MIMAT0004503	hsa-miR-29a-5p	28.7953	15.0852
MIMAT0022742	hsa-miR-1273g-3p	27.8744	39.3072
MIMAT0015020	hsa-miR-548v	27.8192	90.2782
MIMAT0005876	hsa-miR-1285-3p	26.945	21.7836
MIMAT0016895	hsa-miR-2355-5p	26.9423	16.8616
MIMAT0003283	hsa-miR-615-3p	26.9014	8.21181
MIMAT0004613	hsa-miR-188-3p	26.3147	22.4201
MIMAT0018100	hsa-miR-3676-3p	26.2378	46.7968
MIMAT0004555	hsa-miR-10a-3p	25.9414	12.9351
MIMAT0004703	hsa-miR-335-3p	25.2816	17.0537
MIMAT0000707	hsa-miR-363-3p	25.0189	21.0488
MIMAT0004584	hsa-let-7g-3p	24.9938	29.2294
MIMAT0003296	hsa-miR-627	24.177	29.1379
MIMAT0002873	hsa-miR-502-5p	23.6135	21.5134
MIMAT0001629	hsa-miR-329	23.4362	17.2885
MIMAT0000737	hsa-miR-382-5p	23.2922	9.47336
MIMAT0005948	hsa-miR-664-5p	23.171	42.0673
MIMAT0004814	hsa-miR-654-3p	22.8774	22.3563
MIMAT0004493	hsa-miR-20a-3p	22.1523	45.546
MIMAT0001627	hsa-miR-433	22.1287	3.26701
MIMAT0001618	hsa-miR-191-3p	22.1022	27.4856
MIMAT0004768	hsa-miR-497-3p	22.0748	10.4664
MIMAT0019850	hsa-miR-4728-3p	22.0071	39.6981
MIMAT0004928	hsa-miR-147b	21.8199	8.74302
MIMAT0004496	hsa-miR-23a-5p	21.7087	34.4256
MIMAT0000734	hsa-miR-380-5p	20.6994	21.8292
MIMAT0018076	hsa-miR-3656	20.1486	8.75149
MIMAT0010214	hsa-miR-151b	19.7182	6.96132
MIMAT0000690	hsa-miR-296-5p	19.6333	99.7062
MIMAT0019931	hsa-miR-4775	19.3821	23.1728
MIMAT0004946	hsa-miR-744-3p	19.2948	59.9341
MIMAT0002874	hsa-miR-503	19.1789	4.65433
MIMAT0004511	hsa-miR-99a-3p	19.1056	126.51
MIMAT0002172	hsa-miR-376b	18.5842	5.51699
MIMAT0000091	hsa-miR-33a-5p	18.3024	61.027
MIMAT0003284	hsa-miR-616-5p	18.1891	16.4903
MIMAT0005870	hsa-miR-1206	18.1869	7.64582
MIMAT0004776	hsa-miR-505-5p	18.1793	15.8104
MIMAT0000729	hsa-miR-376a-3p	18.117	22.3053
MIMAT0005878	hsa-miR-1287	17.9463	4.03368
MIMAT0000269	hsa-miR-212-3p	17.9225	7.97584
MIMAT0004692	hsa-miR-340-5p	17.8015	15.7103
MIMAT0001621	hsa-miR-369-5p	17.5477	4.71647
MIMAT0003242	hsa-miR-577	17.0477	6.48303
MIMAT0001636	hsa-miR-452-3p	16.9717	107.453
MIMAT0003298	hsa-miR-629-3p	16.9339	37.4107
MIMAT0005825	hsa-miR-1180	16.8709	37.1844
MIMAT0000452	hsa-miR-154-5p	16.6457	5.51973
MIMAT0001638	hsa-miR-409-5p	16.0553	4.76608
MIMAT0002805	hsa-miR-489	15.8564	3.08618
MIMAT0005900	hsa-miR-1248	15.8258	16.8008
MIMAT0004676	hsa-miR-34b-3p	15.822	10.6715
MIMAT0000762	hsa-miR-324-3p	15.6949	63.9497
MIMAT0004810	hsa-miR-629-5p	15.6353	59.7091
MIMAT0005458	hsa-miR-1224-5p	15.4199	0.0784225
MIMAT0004766	hsa-miR-146b-3p	15.1828	7.47685
MIMAT0015050	hsa-miR-323b-3p	15.0253	3.53241
MIMAT0004950	hsa-miR-877-3p	14.7864	12.1962
MIMAT0004513	hsa-miR-101-5p	14.7503	12.2773
MIMAT0004657	hsa-miR-200c-5p	14.7158	19.415
MIMAT0018356	hsa-miR-3940-3p	14.4644	34.714
MIMAT0000427	hsa-miR-133a	14.4401	1.93469
MIMAT0004602	hsa-miR-125a-3p	14.3	11.3024
MIMAT0004699	hsa-miR-148b-5p	14.2262	12.0977
MIMAT0004549	hsa-miR-148a-5p	13.856	12.253
MIMAT0004785	hsa-miR-545-5p	13.8169	17.1316
MIMAT0005583	hsa-miR-1228-3p	13.6831	19.6267
MIMAT0004604	hsa-miR-127-5p	13.6737	3.44348
MIMAT0004570	hsa-miR-223-5p	13.3017	4.84356
MIMAT0004954	hsa-miR-543	13.2255	10.2821
MIMAT0019019	hsa-miR-4485	13.0715	32.7895
MIMAT0004681	hsa-miR-26a-2-3p	12.9794	14.6125
MIMAT0018926	hsa-miR-378d	12.9339	13.1631
MIMAT0004606	hsa-miR-136-3p	12.9011	4.26669
MIMAT0009198	hsa-miR-224-3p	12.759	96.4644
MIMAT0000103	hsa-miR-106a-5p	12.6524	24.1183
MIMAT0003241	hsa-miR-576-5p	12.5437	22.2887
MIMAT0004615	hsa-miR-195-3p	12.1918	7.38653
MIMAT0017982	hsa-miR-3605-3p	12.1044	7.37557
MIMAT0003386	hsa-miR-376a-5p	11.9024	1.0064
MIMAT0018184	hsa-miR-3910	11.8961	0.951863
MIMAT0019774	hsa-miR-4687-5p	11.7573	27.8556
MIMAT0002176	hsa-miR-485-3p	11.7043	5.06461
MIMAT0004797	hsa-miR-582-3p	11.3565	6.06379
MIMAT0003884	hsa-miR-454-5p	11.0971	26.2129
MIMAT0002813	hsa-miR-493-5p	10.9887	7.42651
MIMAT0004952	hsa-miR-665	10.898	5.32603
MIMAT0000685	hsa-miR-34b-5p	10.7409	10.8201
MIMAT0004978	hsa-miR-935	10.6538	9.21606
MIMAT0009448	hsa-miR-1973	10.584	5.07568
MIMAT0016871	hsa-miR-4320	10.5322	24.748
MIMAT0000730	hsa-miR-377-3p	10.5171	1.9294
MIMAT0001541	hsa-miR-449a	10.4875	0.301799
MIMAT0003165	hsa-miR-545-3p	10.4547	17.4356
MIMAT0002875	hsa-miR-504	10.4409	2.85569
MIMAT0004491	hsa-miR-19b-1-5p	10.2347	26.9993
MIMAT0000421	hsa-miR-122-5p	10.23	12.826
MIMAT0017999	hsa-miR-3619-5p	10.0372	4.75386
MIMAT0004611	hsa-miR-185-3p	10.0011	2.35015
MIMAT0003301	hsa-miR-33b-5p	9.79795	14.7378
MIMAT0000736	hsa-miR-381	9.79793	7.95051
MIMAT0004560	hsa-miR-183-3p	9.76569	25.1948
MIMAT0004607	hsa-miR-138-1-3p	9.65909	8.82268
MIMAT0004593	hsa-miR-130a-5p	9.61446	16.9368
MIMAT0004587	hsa-miR-23b-5p	9.60792	40.7671
MIMAT0000458	hsa-miR-190a	9.60718	0.652647
MIMAT0005793	hsa-miR-320c	9.4668	12.9857
MIMAT0004799	hsa-miR-589-5p	9.31183	4.83186
MIMAT0004792	hsa-miR-92b-5p	9.28706	3.10528
MIMAT0004499	hsa-miR-26a-1-3p	9.25426	6.70106
MIMAT0019689	hsa-miR-4633-5p	9.04947	2.59637
MIMAT0000441	hsa-miR-9-5p	8.97413	2.06196
MIMAT0004985	hsa-miR-942	8.92216	8.69995
MIMAT0009201	hsa-miR-196b-3p	8.91349	2.2566
MIMAT0015078	hsa-miR-3194-5p	8.84405	7.90054
MIMAT0019758	hsa-miR-4676-5p	8.72825	2.59366
MIMAT0015054	hsa-miR-3177-3p	8.6864	2.3593
MIMAT0018071	hsa-miR-3651	8.67207	11.2142
MIMAT0004612	hsa-miR-186-3p	8.62334	10.7788
MIMAT0003214	hsa-miR-551a	8.59285	9.48988
MIMAT0005794	hsa-miR-1296	8.5475	15.3451
MIMAT0005917	hsa-miR-548m	8.51088	5.56939
MIMAT0022257	hsa-miR-5571-5p	8.37345	0.225133
MIMAT0017996	hsa-miR-3616-3p	8.35734	19.3005
MIMAT0015378	hsa-miR-3065-3p	8.30963	36.3759
MIMAT0016915	hsa-miR-4284	8.24005	39.566
MIMAT0022734	hsa-miR-3676-5p	7.93515	27.3028
MIMAT0018104	hsa-miR-3679-5p	7.7836	7.43375
MIMAT0002821	hsa-miR-181d	7.65773	5.90594
MIMAT0018936	hsa-miR-4423-3p	7.58682	3.26284
MIMAT0018961	hsa-miR-4443	7.5533	2.3801
MIMAT0011161	hsa-miR-2116-3p	7.53339	7.63724
MIMAT0003256	hsa-miR-589-3p	7.52751	13.2783
MIMAT0018073	hsa-miR-3653	7.33077	5.43426
MIMAT0000439	hsa-miR-153	7.23185	0.737425
MIMAT0003249	hsa-miR-584-5p	7.21714	15.8432
MIMAT0003887	hsa-miR-769-3p	7.1745	8.41419
MIMAT0000442	hsa-miR-9-3p	7.12824	3.72939
MIMAT0004554	hsa-miR-7-2-3p	6.95467	0.424931
MIMAT0022272	hsa-miR-644b-3p	6.88048	6.08443
MIMAT0005905	hsa-miR-1254	6.84268	21.1283
MIMAT0019776	hsa-miR-1343	6.79753	7.10272
MIMAT0004498	hsa-miR-25-5p	6.72725	4.54797
MIMAT0002814	hsa-miR-432-5p	6.61929	2.89126
MIMAT0000260	hsa-miR-182-3p	6.58492	4.10459
MIMAT0022469	hsa-miR-5681a	6.58436	0.817969
MIMAT0005892	hsa-miR-1304-5p	6.43258	7.01811
MIMAT0019214	hsa-miR-3173-5p	6.36998	5.85342
MIMAT0018068	hsa-miR-3648	6.34714	13.259
MIMAT0015055	hsa-miR-3178	6.24442	12.2589
MIMAT0000770	hsa-miR-133b	6.23642	0.75614
MIMAT0015006	hsa-miR-3138	6.2061	4.8605
MIMAT0022471	hsa-miR-548aw	6.12376	2.58811
MIMAT0015053	hsa-miR-3176	5.93271	2.89962
MIMAT0016888	hsa-miR-4326	5.90333	6.32335
MIMAT0003329	hsa-miR-411-5p	5.86727	1.16481
MIMAT0006789	hsa-miR-1468	5.81557	1.93191
MIMAT0015085	hsa-miR-3200-3p	5.78828	2.36802
MIMAT0005911	hsa-miR-1260a	5.75693	4.77207
MIMAT0017984	hsa-miR-3607-5p	5.74583	4.60169
MIMAT0004698	hsa-miR-135b-3p	5.72746	11.2485
MIMAT0002175	hsa-miR-485-5p	5.62033	1.19505
MIMAT0004658	hsa-miR-155-3p	5.5333	1.09448
MIMAT0005584	hsa-miR-1229	5.50748	4.10943
MIMAT0004551	hsa-miR-30d-3p	5.49795	3.70253
MIMAT0003244	hsa-miR-579	5.47893	10.9821
MIMAT0003297	hsa-miR-628-3p	5.34188	1.89849
MIMAT0004749	hsa-miR-424-3p	5.26169	3.31348
MIMAT0005577	hsa-miR-1226-3p	5.24484	8.16531
MIMAT0004774	hsa-miR-501-3p	5.23448	2.91357
MIMAT0002173	hsa-miR-483-3p	5.23313	2.83052
MIMAT0019960	hsa-miR-4789-3p	5.17092	0.970935
MIMAT0005898	hsa-miR-1246	5.09822	8.86062
MIMAT0004592	hsa-miR-125b-1-3p	4.99402	1.75337
MIMAT0019053	hsa-miR-4516	4.97127	12.5702
MIMAT0015066	hsa-miR-3065-5p	4.87124	76.5098
MIMAT0004485	hsa-let-7e-3p	4.83596	5.07864
MIMAT0004505	hsa-miR-32-3p	4.79098	10.0906
MIMAT0004957	hsa-miR-760	4.75871	6.77914
MIMAT0004700	hsa-miR-331-5p	4.68908	9.33006
MIMAT0002811	hsa-miR-202-3p	4.67022	0.766206
MIMAT0003293	hsa-miR-624-5p	4.55425	9.10284
MIMAT0019927	hsa-miR-4772-3p	4.54264	9.83426
MIMAT0022719	hsa-miR-1285-5p	4.48562	14.4313
MIMAT0009199	hsa-miR-365a-5p	4.46427	23.2234
MIMAT0012735	hsa-miR-718	4.43443	0.65336
MIMAT0021079	hsa-miR-5087	4.42508	3.83306
MIMAT0021124	hsa-miR-5193	4.4055	4.30398
MIMAT0022697	hsa-miR-382-3p	4.39456	2.95339
MIMAT0004552	hsa-miR-139-3p	4.38731	2.36187
MIMAT0000721	hsa-miR-369-3p	4.34464	2.12787
MIMAT0015002	hsa-miR-466	4.30519	20.1756
MIMAT0004562	hsa-miR-196a-3p	4.30365	0.0784225
MIMAT0003885	hsa-miR-454-3p	4.29904	4.08753
MIMAT0004550	hsa-miR-30c-2-3p	4.285	1.11182
MIMAT0016900	hsa-miR-4270	4.24945	2.31252
MIMAT0004956	hsa-miR-374b-3p	4.22515	3.7397
MIMAT0004589	hsa-miR-30b-3p	4.1992	4.56617
MIMAT0004813	hsa-miR-411-3p	4.18919	1.87833
MIMAT0000262	hsa-miR-187-3p	4.17596	34.9337
MIMAT0019808	hsa-miR-4707-3p	4.125	5.38901
MIMAT0003235	hsa-miR-570-3p	4.10278	3.33739
MIMAT0004510	hsa-miR-96-3p	4.09307	3.51956
MIMAT0022695	hsa-miR-212-5p	4.03832	0.812968
MIMAT0015032	hsa-miR-3158-3p	4.033	2.99834
MIMAT0019024	hsa-miR-548al	4.02882	4.06584
MIMAT0005943	hsa-miR-1292	3.95918	10.5413
MIMAT0003311	hsa-miR-641	3.94605	6.20651
MIMAT0019737	hsa-miR-4664-5p	3.8717	10.9233
MIMAT0016909	hsa-miR-4279	3.86857	5.18537
MIMAT0019211	hsa-miR-3158-5p	3.82478	4.0002
MIMAT0018965	hsa-miR-4446-3p	3.81083	2.01145
MIMAT0004804	hsa-miR-615-5p	3.72499	7.08397
MIMAT0000687	hsa-miR-299-3p	3.72296	2.5067
MIMAT0004556	hsa-miR-10b-3p	3.66391	2.99225
MIMAT0005950	hsa-miR-1306-3p	3.65643	1.19836
MIMAT0015017	hsa-miR-1273c	3.64211	2.46834
MIMAT0003313	hsa-miR-643	3.60005	3.4704
MIMAT0019865	hsa-miR-3064-3p	3.57282	2.18972
MIMAT0002808	hsa-miR-511	3.55558	0.440132
MIMAT0019919	hsa-miR-4767	3.52022	8.0405
MIMAT0003332	hsa-miR-656	3.51164	1.34957
MIMAT0022271	hsa-miR-644b-5p	3.48979	3.01448
MIMAT0019022	hsa-miR-4488	3.4646	4.56079
MIMAT0019205	hsa-miR-3145-5p	3.40887	6.28045
MIMAT0022696	hsa-miR-301a-5p	3.39467	4.98081
MIMAT0016856	hsa-miR-4303	3.38	0.894687
MIMAT0015008	hsa-miR-3140-3p	3.36881	2.53996
MIMAT0019738	hsa-miR-4664-3p	3.35116	0.670167
MIMAT0017950	hsa-miR-2355-3p	3.30874	4.23291
MIMAT0006764	hsa-miR-320d	3.30026	3.34016
MIMAT0001545	hsa-miR-450a-5p	3.28586	0.21225
MIMAT0005798	hsa-miR-1185-5p	3.28532	0.478017
MIMAT0019691	hsa-miR-4634	3.27374	2.07969
MIMAT0000453	hsa-miR-154-3p	3.24294	4.67381
MIMAT0017981	hsa-miR-3605-5p	3.21137	5.31539
MIMAT0004487	hsa-let-7f-2-3p	3.19853	7.37862
MIMAT0005459	hsa-miR-1224-3p	3.17145	0.653667
MIMAT0020603	hsa-miR-5096	3.15535	5.34252
MIMAT0019360	hsa-miR-3975	3.15416	1.71516
MIMAT0019232	hsa-miR-4423-5p	3.14931	3.59237
MIMAT0003328	hsa-miR-653	3.13404	0.496822
MIMAT0004687	hsa-miR-371a-5p	3.11192	6.37054
MIMAT0003330	hsa-miR-654-5p	3.10813	0.288354
MIMAT0005906	hsa-miR-1255a	3.0887	1.8468
MIMAT0018925	hsa-miR-1268b	3.08626	4.73735
MIMAT0003306	hsa-miR-636	3.05385	1.48118
MIMAT0019814	hsa-miR-3545-3p	3.0356	5.40799
MIMAT0018968	hsa-miR-4449	3.03272	3.57714
MIMAT0001412	hsa-miR-18b-5p	2.99407	4.8058
MIMAT0019702	hsa-miR-4642	2.9779	0.735665
MIMAT0005824	hsa-miR-1179	2.96366	0.214999
MIMAT0004689	hsa-miR-377-5p	2.94052	1.2282
MIMAT0005924	hsa-miR-1270	2.93533	3.71201
MIMAT0002178	hsa-miR-487a	2.90478	6.19514
MIMAT0004674	hsa-miR-30c-1-3p	2.90093	7.22712
MIMAT0003326	hsa-miR-663a	2.86368	7.14823
MIMAT0004751	hsa-miR-18b-3p	2.85157	0.77736
MIMAT0018993	hsa-miR-4466	2.84988	7.35348
MIMAT0004764	hsa-miR-490-5p	2.83131	0.183438
MIMAT0020925	hsa-miR-550a-3-5p	2.83041	0.769809
MIMAT0018937	hsa-miR-378g	2.81367	1.07684
MIMAT0011778	hsa-miR-2278	2.80521	4.10829
MIMAT0004610	hsa-miR-150-3p	2.7794	2.58059
MIMAT0005907	hsa-miR-1256	2.77683	2.09726
MIMAT0011777	hsa-miR-2277-3p	2.77371	8.10605
MIMAT0002810	hsa-miR-202-5p	2.74551	0.5679
MIMAT0004953	hsa-miR-873-5p	2.74316	1.25929
MIMAT0019700	hsa-miR-4640-3p	2.73453	9.83023
MIMAT0019234	hsa-miR-4474-5p	2.73026	8.1075
MIMAT0019809	hsa-miR-4708-5p	2.72798	0.630649
MIMAT0002844	hsa-miR-518b	2.71372	0.951797
MIMAT0017992	hsa-miR-3614-5p	2.70091	0.897436
MIMAT0018080	hsa-miR-3659	2.69797	6.01358
MIMAT0004761	hsa-miR-483-5p	2.68718	1.24588
MIMAT0015039	hsa-miR-3165	2.62583	1.05698
MIMAT0005867	hsa-miR-663b	2.60895	9.21182
MIMAT0019693	hsa-miR-4636	2.60862	3.58641
MIMAT0004984	hsa-miR-941	2.56715	3.08719
MIMAT0019982	hsa-miR-4802-3p	2.5496	1.2477
MIMAT0018187	hsa-miR-3913-5p	2.54857	1.67199
MIMAT0019231	hsa-miR-3944-5p	2.5361	3.27001
MIMAT0019225	hsa-miR-3913-3p	2.52581	1.12722
MIMAT0005891	hsa-miR-1303	2.52404	1.73745
MIMAT0004679	hsa-miR-296-3p	2.51531	19.0251
MIMAT0003287	hsa-miR-618	2.46789	1.11278
MIMAT0004902	hsa-miR-891a	2.46011	1.18246
MIMAT0019768	hsa-miR-4683	2.45648	0.524879
MIMAT0022838	hsa-miR-1185-1-3p	2.43842	1.43429
MIMAT0019839	hsa-miR-4723-3p	2.43549	1.6466
MIMAT0018186	hsa-miR-3912	2.43478	0.721035
MIMAT0004688	hsa-miR-374a-3p	2.41737	3.01425
MIMAT0019932	hsa-miR-4776-5p	2.41421	22.8494
MIMAT0016898	hsa-miR-4263	2.40512	1.97586
MIMAT0019900	hsa-miR-4756-3p	2.40452	0.167971
MIMAT0005914	hsa-miR-1262	2.4034	8.54813
MIMAT0019899	hsa-miR-4756-5p	2.38927	0.552227
MIMAT0001625	hsa-miR-431-5p	2.37937	2.95979
MIMAT0004947	hsa-miR-885-5p	2.37312	7.7766
MIMAT0022270	hsa-miR-5579-3p	2.35668	0.534748
MIMAT0020300	hsa-miR-4520b-3p	2.34749	0.330149
MIMAT0003163	hsa-miR-539-5p	2.30127	0.55644
MIMAT0005920	hsa-miR-1266	2.26421	1.04734
MIMAT0005885	hsa-miR-1295a	2.21723	1.70228
MIMAT0015062	hsa-miR-3182	2.21496	15.7371
MIMAT0003331	hsa-miR-655	2.21267	1.81362
MIMAT0005589	hsa-miR-1234	2.21039	1.75622
MIMAT0014994	hsa-miR-3130-3p	2.18199	4.00977
MIMAT0015031	hsa-miR-3157-5p	2.14801	1.06576
MIMAT0004927	hsa-miR-708-3p	2.13683	8.80067
MIMAT0015028	hsa-miR-3154	2.13325	0.721649
MIMAT0019957	hsa-miR-4787-3p	2.13257	4.85669
MIMAT0019941	hsa-miR-4436b-3p	2.10869	1.65773
MIMAT0022259	hsa-miR-5100	2.10836	2.39357
MIMAT0017990	hsa-miR-3613-5p	2.09746	2.64688
MIMAT0016857	hsa-miR-4305	2.09392	4.12961
MIMAT0015019	hsa-miR-3147	2.08197	1.35519
MIMAT0002878	hsa-miR-506-3p	2.07886	0.102432
MIMAT0022710	hsa-miR-659-5p	2.07876	3.41849
MIMAT0022691	hsa-miR-197-5p	2.0739	1.11648
MIMAT0019983	hsa-miR-4803	2.06802	0.133827
MIMAT0004567	hsa-miR-219-1-3p	2.06291	2.66785
MIMAT0002827	hsa-miR-515-3p	2.06104	0.687505
MIMAT0005887	hsa-miR-1299	2.00528	0.637015
MIMAT0010195	hsa-let-7a-2-3p	1.97379	1.45942
MIMAT0002818	hsa-miR-496	1.96584	1.42551
MIMAT0004793	hsa-miR-556-3p	1.96344	1.36063
MIMAT0019854	hsa-miR-4731-3p	1.96236	1.66129
MIMAT0004924	hsa-miR-876-5p	1.96112	1.06628
MIMAT0004693	hsa-miR-330-5p	1.95458	1.37086
MIMAT0022692	hsa-miR-181b-3p	1.94161	1.88747
MIMAT0004980	hsa-miR-937	1.93946	4.81275
MIMAT0018115	hsa-miR-3687	1.92605	3.25292
MIMAT0004805	hsa-miR-616-3p	1.92247	3.13092
MIMAT0015027	hsa-miR-3074-3p	1.91081	0.482653
MIMAT0004794	hsa-miR-551b-5p	1.88728	0
MIMAT0019206	hsa-miR-3150a-5p	1.88518	1.41263
MIMAT0000735	hsa-miR-380-3p	1.87155	0.25421
MIMAT0018001	hsa-miR-3620	1.86619	1.80618
MIMAT0022279	hsa-miR-5582-5p	1.85158	1.18821
MIMAT0004690	hsa-miR-379-3p	1.84691	0.842379
MIMAT0020601	hsa-miR-1273f	1.84406	2.79417
MIMAT0019213	hsa-miR-3162-3p	1.83325	2.77361
MIMAT0022492	hsa-miR-5699	1.81704	2.49665
MIMAT0003320	hsa-miR-650	1.81483	0.0784225
MIMAT0021043	hsa-miR-5010-5p	1.79841	0.544576
MIMAT0004548	hsa-miR-129-1-3p	1.78903	0.246394
MIMAT0005874	hsa-miR-548e	1.76134	3.02367
MIMAT0003161	hsa-miR-493-3p	1.72567	0.551373
MIMAT0019337	hsa-miR-3960	1.70324	1.70629
MIMAT0003323	hsa-miR-548d-3p	1.63277	6.36897
MIMAT0015090	hsa-miR-1273d	1.62803	1.44898
MIMAT0004979	hsa-miR-936	1.62099	1.82786
MIMAT0021039	hsa-miR-5008-5p	1.6184	4.0065
MIMAT0017986	hsa-miR-3609	1.60407	1.23177
MIMAT0021117	hsa-miR-5187-5p	1.59114	0.618503
MIMAT0002883	hsa-miR-514a-3p	1.5862	0.146711
MIMAT0018003	hsa-miR-3622a-5p	1.57949	1.22551
MIMAT0019220	hsa-miR-3664-3p	1.57576	0.683777
MIMAT0019749	hsa-miR-4669	1.57048	0.31369
MIMAT0019872	hsa-miR-4742-5p	1.55732	0.558592
MIMAT0004677	hsa-miR-34c-3p	1.52937	0.655131
MIMAT0011163	hsa-miR-548q	1.52187	2.39431
MIMAT0005881	hsa-miR-1291	1.5188	2.72037
MIMAT0019759	hsa-miR-4676-3p	1.51649	0.146711
MIMAT0004909	hsa-miR-450b-5p	1.5141	0.317266
MIMAT0019902	hsa-miR-4757-3p	1.49897	0.528383
MIMAT0022698	hsa-miR-345-3p	1.4951	0.36936
MIMAT0005875	hsa-miR-548j	1.48791	2.65032
MIMAT0011160	hsa-miR-2116-5p	1.48543	1.17435
MIMAT0015079	hsa-miR-3195	1.48396	1.00141
MIMAT0019761	hsa-miR-4677-3p	1.47216	1.63951
MIMAT0018120	hsa-miR-3691-5p	1.45029	0.736963
MIMAT0014978	hsa-miR-3116	1.44953	0.939231
MIMAT0021086	hsa-miR-5094	1.44441	0.348826
MIMAT0019981	hsa-miR-4802-5p	1.44431	0.985269
MIMAT0019894	hsa-miR-4754	1.44196	0.269105
MIMAT0004512	hsa-miR-100-3p	1.44164	0.234961
MIMAT0004185	hsa-miR-802	1.43571	0.183438
MIMAT0021044	hsa-miR-5010-3p	1.43249	1.28976
MIMAT0019856	hsa-miR-4732-3p	1.42082	1.95148
MIMAT0000274	hsa-miR-217	1.4136	0.619064
MIMAT0019842	hsa-miR-4724-3p	1.40177	1.3944
MIMAT0022258	hsa-miR-5571-3p	1.39459	0.0733554
MIMAT0015056	hsa-miR-3179	1.39366	2.41031
MIMAT0005929	hsa-miR-1275	1.38766	8.18912
MIMAT0019027	hsa-miR-4492	1.37861	2.98978
MIMAT0016852	hsa-miR-4298	1.37086	0.658275
MIMAT0018006	hsa-miR-3622b-3p	1.36955	0.981332
MIMAT0019939	hsa-miR-4780	1.36621	0.183438
MIMAT0022286	hsa-miR-5585-3p	1.36593	0.858838
MIMAT0002806	hsa-miR-490-3p	1.33702	0
MIMAT0004970	hsa-miR-920	1.33589	0.183438
MIMAT0017985	hsa-miR-3607-3p	1.31876	1.04844
MIMAT0011775	hsa-miR-2276	1.3153	0
MIMAT0004590	hsa-miR-122-3p	1.31159	3.86321
MIMAT0004986	hsa-miR-943	1.29631	1.73506
MIMAT0019933	hsa-miR-4776-3p	1.27696	14.0478
MIMAT0019046	hsa-miR-4509	1.2749	1.30863
MIMAT0009197	hsa-miR-205-3p	1.2732	19.0078
MIMAT0018119	hsa-miR-3690	1.26844	0.451093
MIMAT0014988	hsa-miR-3125	1.25816	0.735665
MIMAT0021022	hsa-miR-5001-3p	1.25326	0.500604
MIMAT0022721	hsa-miR-1247-3p	1.24401	0.99437
MIMAT0018089	hsa-miR-3667-5p	1.2435	1.10519
MIMAT0019032	hsa-miR-4497	1.23623	5.96528
MIMAT0019940	hsa-miR-4436b-5p	1.21658	4.78005
MIMAT0005592	hsa-miR-1237	1.20561	0.673908
MIMAT0019746	hsa-miR-4668-3p	1.19802	0.836799
MIMAT0005925	hsa-miR-1272	1.18825	1.79588
MIMAT0004977	hsa-miR-934	1.18427	1.06364
MIMAT0019868	hsa-miR-4739	1.18388	0.731783
MIMAT0019063	hsa-miR-4524a-3p	1.18269	1.47989
MIMAT0004778	hsa-miR-508-5p	1.17451	0.167971
MIMAT0022488	hsa-miR-5695	1.17046	1.30316
MIMAT0018947	hsa-miR-4431	1.17035	0.167971
MIMAT0019711	hsa-miR-4649-5p	1.16874	0.733753
MIMAT0022705	hsa-miR-539-3p	1.16375	0.261861
MIMAT0003881	hsa-miR-668	1.1531	1.51577
MIMAT0019896	hsa-miR-4755-3p	1.15181	1.52472
MIMAT0000773	hsa-miR-346	1.14029	0.348826
MIMAT0000268	hsa-miR-211-5p	1.13919	12.3529
MIMAT0002822	hsa-miR-512-5p	1.13508	1.10015
MIMAT0019357	hsa-miR-3972	1.13508	0
MIMAT0018204	hsa-miR-676-3p	1.13272	0.772558
MIMAT0005921	hsa-miR-1267	1.13012	0.0392113
MIMAT0018932	hsa-miR-378f	1.1221	2.35594
MIMAT0003215	hsa-miR-552	1.11472	0.686054
MIMAT0003237	hsa-miR-572	1.1083	0.785276
MIMAT0019731	hsa-miR-4662a-5p	1.10579	5.73315
MIMAT0019744	hsa-miR-4667-3p	1.10276	0.550215
MIMAT0019956	hsa-miR-4787-5p	1.10146	0.953247
MIMAT0004565	hsa-miR-218-1-3p	1.10001	1.542
MIMAT0019065	hsa-miR-4526	1.09311	0.976265
MIMAT0018929	hsa-miR-4417	1.09277	1.38711
MIMAT0005945	hsa-miR-1255b-5p	1.07811	0.647315
MIMAT0019226	hsa-miR-3150b-5p	1.06785	4.4036
MIMAT0019722	hsa-miR-4655-3p	1.06095	0.687505
MIMAT0015070	hsa-miR-3188	1.06006	5.30139
MIMAT0004752	hsa-miR-20b-3p	1.04856	2.21745
MIMAT0010313	hsa-miR-762	1.04706	0.888322
MIMAT0002856	hsa-miR-520d-3p	1.03841	0.0784225
MIMAT0021025	hsa-miR-5003-5p	1.03672	1.06168
MIMAT0018945	hsa-miR-4430	1.03536	0.536033
MIMAT0019841	hsa-miR-4724-5p	1.02512	0.601838
MIMAT0019807	hsa-miR-4707-5p	1.01877	1.12328
MIMAT0002804	hsa-miR-488-5p	1.01779	0.837412
MIMAT0004765	hsa-miR-491-3p	1.0093	2.09737
MIMAT0015084	hsa-miR-3199	1.00757	0.25421
MIMAT0015040	hsa-miR-3166	0.999878	2.72016
MIMAT0019967	hsa-miR-4794	0.998433	0.401021
MIMAT0019703	hsa-miR-4643	0.990508	0
MIMAT0010251	hsa-miR-449c-5p	0.990339	0.469922
MIMAT0015071	hsa-miR-3189-3p	0.979889	0
MIMAT0018443	hsa-miR-374c-5p	0.973907	0.97763
MIMAT0019930	hsa-miR-4774-3p	0.970914	0.973988
MIMAT0015057	hsa-miR-3180-5p	0.958026	0.777932
MIMAT0022474	hsa-miR-548ax	0.954363	0.313384
MIMAT0021017	hsa-miR-4999-5p	0.950547	0.0682882
MIMAT0019040	hsa-miR-4504	0.945023	1.30972
MIMAT0006790	hsa-miR-675-3p	0.938114	11.956
MIMAT0017993	hsa-miR-3614-3p	0.927934	0.418399
MIMAT0019810	hsa-miR-4708-3p	0.927261	0.335943
MIMAT0016877	hsa-miR-4256	0.924876	2.14064
MIMAT0004284	hsa-miR-675-5p	0.922365	2.93654
MIMAT0021034	hsa-miR-5006-3p	0.917321	0.772865
MIMAT0022255	hsa-miR-4524b-5p	0.907916	0
MIMAT0014979	hsa-miR-3117-3p	0.907112	0.491755
MIMAT0000738	hsa-miR-383	0.90485	0.234961
MIMAT0003223	hsa-miR-559	0.903868	0
MIMAT0019963	hsa-miR-4791	0.901497	0.731631
MIMAT0018183	hsa-miR-3909	0.900689	1.51478
MIMAT0019836	hsa-miR-4722-5p	0.895126	1.17926
MIMAT0004796	hsa-miR-576-3p	0.890169	1.51565
MIMAT0004921	hsa-miR-889	0.889586	0.785217
MIMAT0014990	hsa-miR-3127-5p	0.887366	2.1997
MIMAT0002171	hsa-miR-410	0.887214	4.37239
MIMAT0002824	hsa-miR-498	0.885958	0.457611
MIMAT0003327	hsa-miR-449b-5p	0.884171	0.0682882
MIMAT0019772	hsa-miR-4685-3p	0.882768	0.781242
MIMAT0016865	hsa-miR-4313	0.876887	0.22265
MIMAT0018999	hsa-miR-4472	0.873332	0.961525
MIMAT0015087	hsa-miR-514b-5p	0.865914	0.220066
MIMAT0004975	hsa-miR-509-3-5p	0.862932	0
MIMAT0004948	hsa-miR-885-3p	0.860944	0.502616
MIMAT0005800	hsa-miR-1298	0.858774	0.0341441
MIMAT0018206	hsa-miR-3929	0.857756	1.14139
MIMAT0005880	hsa-miR-1290	0.857282	0.0733554
MIMAT0019688	hsa-miR-4632	0.853184	0.667542
MIMAT0019908	hsa-miR-4761-5p	0.851307	0.491755
MIMAT0004517	hsa-miR-106a-3p	0.851257	0.531273
MIMAT0019000	hsa-miR-4473	0.849014	0.684308
MIMAT0003308	hsa-miR-638	0.84778	1.09162
MIMAT0019949	hsa-miR-4785	0.84706	1.84421
MIMAT0019696	hsa-miR-4638-3p	0.843265	0.731365
MIMAT0015061	hsa-miR-3181	0.830012	0.0392113
MIMAT0019875	hsa-miR-4744	0.828933	0.970626
MIMAT0022839	hsa-miR-3190-3p	0.818313	0
MIMAT0004591	hsa-miR-124-5p	0.815135	0.0733554
MIMAT0018087	hsa-miR-3665	0.813128	1.28934
MIMAT0015009	hsa-miR-548t-5p	0.809295	0.0682882
MIMAT0019880	hsa-miR-4746-5p	0.802976	2.4032
MIMAT0019962	hsa-miR-4790-3p	0.802298	0
MIMAT0002815	hsa-miR-432-3p	0.796394	0.202115
MIMAT0007347	hsa-miR-1469	0.793702	1.02215
MIMAT0005930	hsa-miR-1276	0.791696	0.816306
MIMAT0003883	hsa-miR-767-3p	0.785156	0.183438
MIMAT0022283	hsa-miR-5584-5p	0.783607	0.401021
MIMAT0019815	hsa-miR-4710	0.780645	0.805138
MIMAT0005926	hsa-miR-1273a	0.779043	1.80266
MIMAT0002861	hsa-miR-518e-3p	0.778932	0.402932
MIMAT0018349	hsa-miR-3934	0.764292	0.784604
MIMAT0007885	hsa-miR-1911-5p	0.763671	1.77359
MIMAT0016907	hsa-miR-4281	0.761069	0
MIMAT0020959	hsa-miR-4536-3p	0.755467	0.173039
MIMAT0018972	hsa-miR-548ah-5p	0.751596	0.133827
MIMAT0003243	hsa-miR-578	0.749202	0.447211
MIMAT0019217	hsa-miR-3189-5p	0.7489	0.603749
MIMAT0003333	hsa-miR-549	0.745485	0.704477
MIMAT0002870	hsa-miR-499a-5p	0.741025	0.590153
MIMAT0019771	hsa-miR-4685-5p	0.740354	0.368788
MIMAT0019901	hsa-miR-4757-5p	0.735791	0.183438
MIMAT0003250	hsa-miR-585	0.734261	0.385288
MIMAT0003268	hsa-miR-600	0.734187	0.133827
MIMAT0018940	hsa-miR-4425	0.733885	0.601838
MIMAT0005826	hsa-miR-1181	0.729277	1.20398
MIMAT0004779	hsa-miR-509-5p	0.726869	0.0392113
MIMAT0004971	hsa-miR-921	0.722834	0.601838
MIMAT0019039	hsa-miR-4503	0.722834	1.18676
MIMAT0022273	hsa-miR-5580-5p	0.714194	0.451093
MIMAT0022712	hsa-miR-1271-3p	0.709475	1.74976
MIMAT0018072	hsa-miR-3652	0.70844	0.183438
MIMAT0005791	hsa-miR-1264	0.707915	0.183438
MIMAT0016878	hsa-miR-4257	0.706848	0.217582
MIMAT0017997	hsa-miR-3617	0.704343	0.0682882
MIMAT0003238	hsa-miR-573	0.701874	1.54044
MIMAT0021119	hsa-miR-5188	0.699035	0.96137
MIMAT0018951	hsa-miR-4435	0.693902	0.241327
MIMAT0018192	hsa-miR-3918	0.690362	0.385554
MIMAT0004564	hsa-miR-214-5p	0.690243	0
MIMAT0019018	hsa-miR-4484	0.690143	2.43894
MIMAT0016894	hsa-miR-4262	0.689029	0
MIMAT0005582	hsa-miR-1228-5p	0.685966	0.942021
MIMAT0007888	hsa-miR-1913	0.6855	0.133827
MIMAT0018122	hsa-miR-3692-3p	0.684878	0
MIMAT0015080	hsa-miR-3196	0.684546	2.70102
MIMAT0019847	hsa-miR-4727-5p	0.681697	0.234961
MIMAT0019832	hsa-miR-4719	0.678261	0.133827
MIMAT0021040	hsa-miR-5008-3p	0.677298	9.36663
MIMAT0007887	hsa-miR-1912	0.675624	0
MIMAT0019794	hsa-miR-4699-5p	0.673176	0.570177
MIMAT0004929	hsa-miR-190b	0.659296	0.487986
MIMAT0005823	hsa-miR-1178	0.658384	0.234961
MIMAT0021129	hsa-miR-5196-3p	0.657826	0.190989
MIMAT0018981	hsa-miR-4459	0.649547	2.14342
MIMAT0015067	hsa-miR-3186-5p	0.645497	0.133827
MIMAT0022294	hsa-miR-1295b-3p	0.641101	0.234961
MIMAT0019049	hsa-miR-4512	0.637144	0.0392113
MIMAT0019747	hsa-miR-2964a-5p	0.637104	0.275471
MIMAT0015377	hsa-miR-3126-3p	0.632927	0.3377
MIMAT0019968	hsa-miR-4795-5p	0.631516	0.0392113
MIMAT0019062	hsa-miR-4524a-5p	0.630578	1.19683
MIMAT0015068	hsa-miR-3186-3p	0.625806	0.869492
MIMAT0019857	hsa-miR-4733-5p	0.617636	0.234961
MIMAT0022737	hsa-miR-550b-2-5p	0.615131	0.133827
MIMAT0022724	hsa-miR-1277-5p	0.600593	1.84695
MIMAT0006765	hsa-miR-1825	0.59847	0
MIMAT0015025	hsa-miR-3152-3p	0.59847	0.234961
MIMAT0000725	hsa-miR-373-5p	0.596698	0.401482
MIMAT0015052	hsa-miR-3175	0.595775	0.133827
MIMAT0014991	hsa-miR-3128	0.592302	1.22717
MIMAT0018079	hsa-miR-1273e	0.592144	1.31046
MIMAT0019946	hsa-miR-4783-5p	0.591569	0.869492
MIMAT0005580	hsa-miR-1227	0.590021	0.0682882
MIMAT0005919	hsa-miR-548o-3p	0.589947	2.97998
MIMAT0003305	hsa-miR-635	0.589399	0
MIMAT0004770	hsa-miR-516a-5p	0.589399	1.15406
MIMAT0004974	hsa-miR-924	0.586613	0.133827
MIMAT0018205	hsa-miR-3928	0.581779	1.37314
MIMAT0015018	hsa-miR-3146	0.58095	0.471527
MIMAT0019958	hsa-miR-4788	0.578779	1.42824
MIMAT0019780	hsa-miR-4690-3p	0.575817	0.415816
MIMAT0019769	hsa-miR-4684-5p	0.571641	0
MIMAT0019740	hsa-miR-4665-3p	0.569708	0.234961
MIMAT0018105	hsa-miR-3679-3p	0.569653	0.778393
MIMAT0019201	hsa-miR-3127-3p	0.567547	0.0682882
MIMAT0018994	hsa-miR-4467	0.567538	0.584459
MIMAT0021018	hsa-miR-4999-3p	0.561204	0.306866
MIMAT0021084	hsa-miR-5092	0.557541	0.398172
MIMAT0019912	hsa-miR-4763-5p	0.556349	1.25174
MIMAT0000454	hsa-miR-184	0.555411	0.0392113
MIMAT0019828	hsa-miR-3529-5p	0.555314	0.183438
MIMAT0019873	hsa-miR-4742-3p	0.55352	0.453842
MIMAT0002880	hsa-miR-508-3p	0.5479	0
MIMAT0005933	hsa-miR-1277-3p	0.546243	0.435626
MIMAT0000276	hsa-miR-219-5p	0.544751	1.82305
MIMAT0004803	hsa-miR-548a-5p	0.544073	0.712547
MIMAT0019966	hsa-miR-4793-3p	0.542189	0.183438
MIMAT0019215	hsa-miR-3177-5p	0.540299	0.686054
MIMAT0019846	hsa-miR-4726-3p	0.539964	2.16535
MIMAT0021020	hsa-miR-5000-3p	0.537642	0.636443
MIMAT0014996	hsa-miR-3131	0.535691	0.234961
MIMAT0002836	hsa-miR-526b-3p	0.533923	0.366877
MIMAT0017352	hsa-miR-2277-5p	0.532941	0.967429
MIMAT0019055	hsa-miR-4518	0.531849	0
MIMAT0003265	hsa-miR-597	0.531604	1.08883
MIMAT0019979	hsa-miR-4800-3p	0.528388	0.385554
MIMAT0005882	hsa-miR-548k	0.526892	0.633439
MIMAT0003879	hsa-miR-758	0.5253	0.112567
MIMAT0019011	hsa-miR-4479	0.524852	0.234961
MIMAT0021081	hsa-miR-5089	0.523303	0.35141
MIMAT0022264	hsa-miR-548aq-3p	0.522195	0.117634
MIMAT0022833	hsa-miR-365b-5p	0.516212	0.6755
MIMAT0019704	hsa-miR-4644	0.514232	0.269105
MIMAT0022276	hsa-miR-5581-3p	0.512438	0.239009
MIMAT0007399	hsa-miR-1537	0.511701	0.673643
MIMAT0022732	hsa-miR-3191-5p	0.508287	0.133827
MIMAT0022706	hsa-miR-561-5p	0.507305	4.45664
MIMAT0019701	hsa-miR-4641	0.503612	0.0341441
MIMAT0019849	hsa-miR-4728-5p	0.503612	3.09062
MIMAT0003230	hsa-miR-566	0.50212	1.44898
MIMAT0019969	hsa-miR-4795-3p	0.501383	0.737577
MIMAT0005889	hsa-miR-548l	0.501002	0.559023
MIMAT0019976	hsa-miR-4799-5p	0.499216	0.0392113
MIMAT0015022	hsa-miR-3149	0.496887	3.25728
MIMAT0017392	hsa-miR-3200-5p	0.484298	0.654965
MIMAT0019770	hsa-miR-4684-3p	0.483921	1.07176
MIMAT0020956	hsa-miR-4433-5p	0.483866	0.317266
MIMAT0004566	hsa-miR-218-2-3p	0.480147	0.234961
MIMAT0018004	hsa-miR-3622a-3p	0.480147	0.509133
MIMAT0019708	hsa-miR-4646-3p	0.475651	0.22265
MIMAT0019855	hsa-miR-4732-5p	0.471097	0.317266
MIMAT0021118	hsa-miR-5187-3p	0.470493	0.404231
MIMAT0005789	hsa-miR-513c-5p	0.467202	0.269412
MIMAT0019904	hsa-miR-4758-3p	0.462806	0.714404
MIMAT0021019	hsa-miR-5000-5p	0.460736	0.376911
MIMAT0015075	hsa-miR-3191-3p	0.460456	0.133827
MIMAT0000232	hsa-miR-199a-3p	0.458662	0.251726
MIMAT0019820	hsa-miR-4713-5p	0.458662	1.91721
MIMAT0015034	hsa-miR-3160-3p	0.456639	0.314682
MIMAT0000242	hsa-miR-129-5p	0.456586	0.792827
MIMAT0002864	hsa-miR-518d-3p	0.456586	0.183438
MIMAT0016866	hsa-miR-4315	0.456586	0
MIMAT0018987	hsa-miR-4463	0.456586	0.391806
MIMAT0022714	hsa-miR-766-5p	0.453002	0.359226
MIMAT0015037	hsa-miR-3163	0.447515	0.452543
MIMAT0016891	hsa-miR-4265	0.447515	0.133827
MIMAT0019937	hsa-miR-4778-3p	0.447515	0.524448
MIMAT0018065	hsa-miR-3646	0.443115	0.44245
MIMAT0000462	hsa-miR-206	0.439241	3.57183
MIMAT0018355	hsa-miR-3939	0.436136	0
MIMAT0019218	hsa-miR-3194-3p	0.433631	0.435626
MIMAT0019813	hsa-miR-3545-5p	0.432596	1.10649
MIMAT0019697	hsa-miR-4639-5p	0.427824	0.352595
MIMAT0022482	hsa-miR-5690	0.427769	4.47428
MIMAT0019064	hsa-miR-4525	0.42603	0.301799
MIMAT0019835	hsa-miR-4721	0.425653	0
MIMAT0004982	hsa-miR-939	0.423313	0.133827
MIMAT0003226	hsa-miR-562	0.421879	0.317266
MIMAT0015010	hsa-miR-3141	0.421879	0.995614
MIMAT0019031	hsa-miR-4496	0.421879	0.183438
MIMAT0019805	hsa-miR-4705	0.420383	0.61923
MIMAT0016880	hsa-miR-4259	0.419374	0.601838
MIMAT0019199	hsa-miR-3121-5p	0.417204	0.22265
MIMAT0019782	hsa-miR-4691-3p	0.417204	0.385554
MIMAT0016913	hsa-miR-4285	0.416747	0
MIMAT0003337	hsa-miR-659-3p	0.415557	0.572354
MIMAT0019867	hsa-miR-4738-3p	0.41343	0.50852
MIMAT0016873	hsa-miR-4322	0.410069	0.173039
MIMAT0019709	hsa-miR-4647	0.407995	0.720198
MIMAT0022473	hsa-miR-5684	0.40774	1.50983
MIMAT0019078	hsa-miR-4536-5p	0.407438	0.317266
MIMAT0022717	hsa-miR-873-3p	0.403223	0.591604
MIMAT0019705	hsa-miR-4645-5p	0.402133	0.418399
MIMAT0019947	hsa-miR-4783-3p	0.400484	0
MIMAT0003225	hsa-miR-561-3p	0.398716	0.251461
MIMAT0019915	hsa-miR-4764-3p	0.398716	0.234961
MIMAT0003245	hsa-miR-580	0.396546	1.12484
MIMAT0019359	hsa-miR-3974	0.396546	0.356477
MIMAT0022495	hsa-miR-5702	0.393739	0.785903
MIMAT0016844	hsa-miR-4295	0.393181	0.843164
MIMAT0014992	hsa-miR-3129-5p	0.391945	0
MIMAT0004925	hsa-miR-876-3p	0.391689	0.679702
MIMAT0017991	hsa-miR-3613-3p	0.389921	0.251461
MIMAT0007889	hsa-miR-1914-5p	0.387851	0.592736
MIMAT0014998	hsa-miR-3133	0.387475	0.814253
MIMAT0009203	hsa-miR-449b-3p	0.386687	0.234961
MIMAT0007883	hsa-miR-1909-3p	0.385289	3.18073
MIMAT0019197	hsa-miR-3117-5p	0.383399	0.366877
MIMAT0015003	hsa-miR-3136-5p	0.38314	0.967064
MIMAT0019754	hsa-miR-4672	0.38314	0.301799
MIMAT0018938	hsa-miR-548ac	0.378166	0.156845
MIMAT0014986	hsa-miR-3124-5p	0.377433	0
MIMAT0009979	hsa-miR-2054	0.376855	0.183438
MIMAT0004913	hsa-miR-891b	0.376067	0.183438
MIMAT0019775	hsa-miR-4687-3p	0.373897	0.972386
MIMAT0022302	hsa-miR-5591-3p	0.373897	0.234961
MIMAT0005586	hsa-miR-1231	0.372348	0.183438
MIMAT0014989	hsa-miR-3126-5p	0.372348	0.225133
MIMAT0015077	hsa-miR-3193	0.372348	0.234961
MIMAT0018086	hsa-miR-3664-5p	0.372348	0.133827
MIMAT0021045	hsa-miR-5011-5p	0.372348	0
MIMAT0003277	hsa-miR-609	0.370177	0.0341441
MIMAT0005940	hsa-miR-1282	0.370177	0
MIMAT0019002	hsa-miR-4475	0.370177	0
MIMAT0019210	hsa-miR-3157-3p	0.370177	0.244076
MIMAT0019824	hsa-miR-4715-5p	0.370177	0.234961
MIMAT0019980	hsa-miR-4801	0.370177	0
MIMAT0005916	hsa-miR-548n	0.369159	0.133827
MIMAT0003254	hsa-miR-548b-3p	0.368681	1.26436
MIMAT0015012	hsa-miR-3143	0.366356	0.304548
MIMAT0018090	hsa-miR-3667-3p	0.365878	0.523622
MIMAT0019729	hsa-miR-4661-5p	0.365878	1.57298
MIMAT0015036	hsa-miR-3162-5p	0.363277	0.183438
MIMAT0018190	hsa-miR-3916	0.363277	0.21225
MIMAT0019812	hsa-miR-4709-3p	0.363277	1.32349
MIMAT0000429	hsa-miR-137	0.361914	1.34133
MIMAT0018191	hsa-miR-3917	0.361728	0.782692
MIMAT0018351	hsa-miR-3936	0.361728	0
MIMAT0018952	hsa-miR-4436a	0.361728	0
MIMAT0003274	hsa-miR-606	0.361106	0.785276
MIMAT0018085	hsa-miR-3663-3p	0.361106	0.234961
MIMAT0019067	hsa-miR-4528	0.361106	0.366877
MIMAT0019736	hsa-miR-4662b	0.361106	0
MIMAT0019692	hsa-miR-4635	0.360135	0
MIMAT0019059	hsa-miR-1269b	0.357332	0.267655
MIMAT0019216	hsa-miR-3187-5p	0.357332	0.442144
MIMAT0018112	hsa-miR-3684	0.353235	0.640949
MIMAT0005788	hsa-miR-513b	0.352657	0
MIMAT0019690	hsa-miR-4633-3p	0.352657	6.13734
MIMAT0022274	hsa-miR-5580-3p	0.3522	0
MIMAT0004596	hsa-miR-138-2-3p	0.350486	0.0341441
MIMAT0004912	hsa-miR-890	0.350486	0
MIMAT0018109	hsa-miR-3681-3p	0.350486	0.591438
MIMAT0021122	hsa-miR-5191	0.350486	0
MIMAT0015076	hsa-miR-3192	0.346712	0.117634
MIMAT0021083	hsa-miR-5091	0.344383	0.136576
MIMAT0018962	hsa-miR-4444	0.340444	0
MIMAT0018185	hsa-miR-3911	0.339987	0.133827
MIMAT0022493	hsa-miR-5700	0.338676	0.267655
MIMAT0019923	hsa-miR-4769-3p	0.337641	0.183438
MIMAT0002877	hsa-miR-513a-5p	0.335718	0.0733554
MIMAT0016892	hsa-miR-4266	0.335471	0.234961
MIMAT0018995	hsa-miR-4468	0.335471	1.02024
MIMAT0019017	hsa-miR-4483	0.335471	0.0392113
MIMAT0018201	hsa-miR-3926	0.331999	0.246394
MIMAT0019694	hsa-miR-4637	0.331697	0.391806
MIMAT0019897	hsa-miR-499b-5p	0.331697	0.0341441
MIMAT0019985	hsa-miR-4804-3p	0.331697	0.209932
MIMAT0022490	hsa-miR-5697	0.331697	0.0341441
MIMAT0019910	hsa-miR-4762-5p	0.33096	1.26999
MIMAT0005884	hsa-miR-1294	0.329192	0.102432
MIMAT0015088	hsa-miR-514b-3p	0.329192	0.647149
MIMAT0003314	hsa-miR-644a	0.327021	0
MIMAT0018358	hsa-miR-3942-5p	0.327021	1.48544
MIMAT0018930	hsa-miR-4418	0.327021	0
MIMAT0019879	hsa-miR-4745-3p	0.327021	0.451093
MIMAT0019764	hsa-miR-4680-5p	0.324796	0
MIMAT0002170	hsa-miR-412	0.323359	0
MIMAT0022285	hsa-miR-5585-5p	0.322928	0.0784225
MIMAT0005829	hsa-miR-1184	0.322626	0
MIMAT0003945	hsa-miR-765	0.321379	0
MIMAT0017995	hsa-miR-3616-5p	0.313041	0.452543
MIMAT0018200	hsa-miR-3925-5p	0.312308	0.390621
MIMAT0011157	hsa-miR-2114-3p	0.309781	0
MIMAT0016861	hsa-miR-4308	0.307398	0.183438
MIMAT0000724	hsa-miR-372	0.30563	0
MIMAT0003259	hsa-miR-591	0.30563	0
MIMAT0009451	hsa-miR-1976	0.30563	0
MIMAT0015038	hsa-miR-3164	0.30563	0.0341441
MIMAT0016869	hsa-miR-4318	0.30563	0
MIMAT0018082	hsa-miR-3661	0.30563	0.42595
MIMAT0019706	hsa-miR-4645-3p	0.30563	0.570904
MIMAT0019719	hsa-miR-4653-3p	0.30563	1.02024
MIMAT0019818	hsa-miR-4712-5p	0.30563	0.317266
MIMAT0019831	hsa-miR-4718	0.30563	0.234961
MIMAT0019938	hsa-miR-4779	0.30563	0.0341441
MIMAT0019829	hsa-miR-4717-5p	0.303556	0.934205
MIMAT0019892	hsa-miR-371b-5p	0.301688	0.117634
MIMAT0015089	hsa-miR-3202	0.300196	0
MIMAT0019891	hsa-miR-4753-3p	0.300096	0.368788
MIMAT0019798	hsa-miR-4701-5p	0.299894	0.0392113
MIMAT0019792	hsa-miR-4697-3p	0.299161	0.183438
MIMAT0022300	hsa-miR-5590-3p	0.296559	0.183438
MIMAT0003221	hsa-miR-557	0.29501	0
MIMAT0003231	hsa-miR-567	0.29501	0.234961
MIMAT0004917	hsa-miR-888-3p	0.29501	0.0392113
MIMAT0005909	hsa-miR-1258	0.29501	0
MIMAT0005915	hsa-miR-1263	0.29501	0
MIMAT0014985	hsa-miR-3123	0.29501	0.133827
MIMAT0018069	hsa-miR-3649	0.29501	0.366877
MIMAT0018121	hsa-miR-3692-5p	0.29501	0
MIMAT0018986	hsa-miR-4462	0.29501	0
MIMAT0019773	hsa-miR-4686	0.29501	0.234961
MIMAT0019789	hsa-miR-4695-3p	0.29501	0
MIMAT0019797	hsa-miR-4700-3p	0.29501	0
MIMAT0019864	hsa-miR-3064-5p	0.29501	0.418399
MIMAT0019884	hsa-miR-4748	0.29501	0.317266
MIMAT0021028	hsa-miR-5004-3p	0.29501	0.0392113
MIMAT0015063	hsa-miR-3183	0.290611	0.167971
MIMAT0004812	hsa-miR-548d-5p	0.290054	0.82817
MIMAT0019811	hsa-miR-4709-5p	0.288541	0.494238
MIMAT0019972	hsa-miR-4797-5p	0.286948	0.603136
MIMAT0007348	hsa-miR-1470	0.285939	0
MIMAT0016904	hsa-miR-4276	0.285939	0.183438
MIMAT0018083	hsa-miR-3662	0.285939	0.170721
MIMAT0019777	hsa-miR-4688	0.285939	0
MIMAT0007884	hsa-miR-1910	0.283769	2.55068
MIMAT0012734	hsa-miR-711	0.283769	0.418399
MIMAT0015051	hsa-miR-3174	0.283769	0.794739
MIMAT0016860	hsa-miR-4307	0.283769	0.234961
MIMAT0016874	hsa-miR-4321	0.283769	0.469922
MIMAT0016876	hsa-miR-4324	0.283769	0
MIMAT0016911	hsa-miR-4280	0.283769	0
MIMAT0018352	hsa-miR-3937	0.283769	0
MIMAT0019020	hsa-miR-4486	0.283769	0
MIMAT0019748	hsa-miR-2964a-3p	0.283769	0.22265
MIMAT0019862	hsa-miR-4736	0.283769	0.65336
MIMAT0019707	hsa-miR-4646-5p	0.283714	0.183438
MIMAT0018093	hsa-miR-3670	0.279995	0.317266
MIMAT0019054	hsa-miR-4517	0.279995	0.479343
MIMAT0019061	hsa-miR-4523	0.277666	0.234961
MIMAT0005877	hsa-miR-1286	0.27749	0.601838
MIMAT0019799	hsa-miR-4701-3p	0.27749	0
MIMAT0016849	hsa-miR-4294	0.275319	0
MIMAT0022298	hsa-miR-5589-3p	0.275319	0
MIMAT0016851	hsa-miR-4299	0.270924	0.418399
MIMAT0018002	hsa-miR-3621	0.270924	0.402932
MIMAT0018195	hsa-miR-3920	0.270924	0.0392113
MIMAT0019033	hsa-miR-4498	0.270924	0.368788
MIMAT0019762	hsa-miR-4678	0.270924	0.603749
MIMAT0019922	hsa-miR-4769-5p	0.270924	0.183438
MIMAT0018081	hsa-miR-3660	0.26687	0.552227
MIMAT0018198	hsa-miR-3923	0.26687	0.183438
MIMAT0013518	hsa-miR-2682-3p	0.263207	0.183438
MIMAT0004976	hsa-miR-933	0.261917	0.167971
MIMAT0005895	hsa-miR-548f	0.260882	0.59201
MIMAT0022700	hsa-miR-450a-3p	0.26058	0.897843
MIMAT0019903	hsa-miR-4758-5p	0.260304	0.183438
MIMAT0019964	hsa-miR-4792	0.260304	0
MIMAT0019202	hsa-miR-3129-3p	0.258812	0.133827
MIMAT0005912	hsa-miR-548g-3p	0.254661	0.196056
MIMAT0016905	hsa-miR-4275	0.254661	0.196056
MIMAT0019955	hsa-miR-4786-3p	0.254661	0.301072
MIMAT0022278	hsa-miR-548at-3p	0.251854	0.458644
MIMAT0019890	hsa-miR-4753-5p	0.249529	0.686054
MIMAT0021128	hsa-miR-5196-5p	0.249529	0
MIMAT0018103	hsa-miR-3678-3p	0.24559	0.183438
MIMAT0019942	hsa-miR-4781-5p	0.24559	0.269105
MIMAT0021023	hsa-miR-5002-5p	0.24559	0.368788
MIMAT0019207	hsa-miR-3152-5p	0.245288	0.183438
MIMAT0019853	hsa-miR-4731-5p	0.245288	0.366877
MIMAT0019871	hsa-miR-4741	0.245288	0.0341441
MIMAT0019943	hsa-miR-4781-3p	0.245288	1.16757
MIMAT0022269	hsa-miR-5579-5p	0.237874	0.773326
MIMAT0002869	hsa-miR-519a-3p	0.237317	0.402932
MIMAT0005918	hsa-miR-1265	0.237317	0.983509
MIMAT0022708	hsa-miR-584-3p	0.236282	1.54917
MIMAT0003234	hsa-miR-569	0.23497	0.418399
MIMAT0019936	hsa-miR-4778-5p	0.23497	1.09231
MIMAT0022483	hsa-miR-5691	0.23497	0
MIMAT0018927	hsa-miR-378e	0.234513	1.07161
MIMAT0005872	hsa-miR-1207-3p	0.233176	0.261861
MIMAT0004923	hsa-miR-875-3p	0.232012	0.366877
MIMAT0019860	hsa-miR-4735-5p	0.232012	0
MIMAT0003281	hsa-miR-613	0.228293	0
MIMAT0003317	hsa-miR-647	0.228293	0.267655
MIMAT0005795	hsa-miR-1323	0.228293	0.68026
MIMAT0014999	hsa-miR-378b	0.228293	0.183438
MIMAT0015021	hsa-miR-3148	0.228293	0.234961
MIMAT0016845	hsa-miR-4296	0.228293	0.234961
MIMAT0016853	hsa-miR-4300	0.228293	0.0784225
MIMAT0018074	hsa-miR-3654	0.228293	1.00141
MIMAT0018102	hsa-miR-3678-5p	0.228293	0.173039
MIMAT0018942	hsa-miR-4427	0.228293	0
MIMAT0018980	hsa-miR-4458	0.228293	0.508255
MIMAT0019029	hsa-miR-4494	0.228293	0.22265
MIMAT0019030	hsa-miR-4495	0.228293	0.0392113
MIMAT0019200	hsa-miR-3124-3p	0.228293	0.136576
MIMAT0019732	hsa-miR-4662a-3p	0.228293	0.234961
MIMAT0019756	hsa-miR-4674	0.228293	0.368788
MIMAT0019921	hsa-miR-4768-3p	0.228293	0.317266
MIMAT0019975	hsa-miR-4798-3p	0.228293	0.133827
MIMAT0019984	hsa-miR-4804-5p	0.228293	0
MIMAT0021125	hsa-miR-5194	0.228293	0.234961
MIMAT0022489	hsa-miR-5696	0.228293	0.401021
MIMAT0022741	hsa-miR-3529-3p	0.228293	0.234961
MIMAT0004772	hsa-miR-499a-3p	0.224929	0.146711
MIMAT0003164	hsa-miR-544a	0.221823	0.65336
MIMAT0003267	hsa-miR-599	0.221392	0.0392113
MIMAT0019728	hsa-miR-4660	0.221392	0.259277
MIMAT0019750	hsa-miR-4670-5p	0.221392	0.0341441
MIMAT0016854	hsa-miR-4304	0.22099	0.431324
MIMAT0002851	hsa-miR-517-5p	0.219222	0
MIMAT0003246	hsa-miR-581	0.219222	0
MIMAT0005573	hsa-miR-1225-3p	0.219222	0
MIMAT0005955	hsa-miR-1197	0.219222	0.234961
MIMAT0016924	hsa-miR-4330	0.219222	0.0392113
MIMAT0018182	hsa-miR-3908	0.219222	0.317266
MIMAT0019712	hsa-miR-4649-3p	0.219222	0.183438
MIMAT0019716	hsa-miR-4652-5p	0.219222	0
MIMAT0019819	hsa-miR-4712-3p	0.219222	0.133827
MIMAT0019827	hsa-miR-4716-3p	0.219222	0.0341441
MIMAT0019878	hsa-miR-4745-5p	0.219222	0.418399
MIMAT0019950	hsa-miR-1245b-5p	0.219222	0
MIMAT0021041	hsa-miR-5009-5p	0.219222	0
MIMAT0022479	hsa-miR-5688	0.219222	0
MIMAT0015004	hsa-miR-544b	0.210772	0
MIMAT0019793	hsa-miR-4698	0.210772	0.366877
MIMAT0019929	hsa-miR-4774-5p	0.210772	0.0341441
MIMAT0022499	hsa-miR-5705	0.210772	0.183438
MIMAT0007881	hsa-miR-1908	0.209913	0.375154
MIMAT0019034	hsa-miR-4419b	0.209913	0.575244
MIMAT0002812	hsa-miR-492	0.208602	0
MIMAT0002840	hsa-miR-523-3p	0.208602	0
MIMAT0003282	hsa-miR-614	0.208602	0.366877
MIMAT0003290	hsa-miR-621	0.208602	0.267655
MIMAT0003292	hsa-miR-623	0.208602	0.234961
MIMAT0016879	hsa-miR-4258	0.208602	0.628737
MIMAT0016918	hsa-miR-4288	0.208602	0.733753
MIMAT0018179	hsa-miR-3907	0.208602	0.234961
MIMAT0018974	hsa-miR-4452	0.208602	0.0392113
MIMAT0019003	hsa-miR-4476	0.208602	0.368788
MIMAT0019006	hsa-miR-4478	0.208602	0.0392113
MIMAT0019052	hsa-miR-4515	0.208602	0
MIMAT0019695	hsa-miR-4638-5p	0.208602	0
MIMAT0019806	hsa-miR-4706	0.208602	0.190989
MIMAT0019837	hsa-miR-4722-3p	0.208602	0.133827
MIMAT0019893	hsa-miR-371b-3p	0.208602	0.431017
MIMAT0022293	hsa-miR-1295b-5p	0.208602	0
MIMAT0022702	hsa-miR-514a-5p	0.208602	0.35141
MIMAT0004757	hsa-miR-431-3p	0.206808	0.0733554
MIMAT0022713	hsa-miR-1185-2-3p	0.206808	0.604628
MIMAT0005893	hsa-miR-1305	0.206377	0.491755
MIMAT0002881	hsa-miR-509-3p	0.200152	0
MIMAT0019830	hsa-miR-4717-3p	0.200152	0.234961
MIMAT0004490	hsa-miR-19a-5p	0.19856	0.438375
MIMAT0019978	hsa-miR-4800-5p	0.19856	0.183438
MIMAT0020600	hsa-miR-5095	0.19856	1.17708
MIMAT0018101	hsa-miR-3677-3p	0.197525	0.0392113
MIMAT0018949	hsa-miR-4433-3p	0.196792	1.42435
MIMAT0019733	hsa-miR-4659b-5p	0.196792	0
MIMAT0019845	hsa-miR-4726-5p	0.196792	0.721649
MIMAT0004807	hsa-miR-624-3p	0.195757	0.335943
MIMAT0007891	hsa-miR-1915-5p	0.195757	0
MIMAT0017983	hsa-miR-3606	0.195757	0.133827
MIMAT0018997	hsa-miR-4470	0.195757	0
MIMAT0019016	hsa-miR-4482-5p	0.195757	0
MIMAT0019023	hsa-miR-4489	0.195757	0
MIMAT0019843	hsa-miR-4725-5p	0.195757	4.54689
MIMAT0005883	hsa-miR-1293	0.194621	4.29227
MIMAT0005890	hsa-miR-1302	0.194621	0
MIMAT0003278	hsa-miR-610	0.193586	0.3377
MIMAT0003336	hsa-miR-658	0.193586	0
MIMAT0004609	hsa-miR-149-3p	0.193586	3.51474
MIMAT0006767	hsa-miR-1827	0.193586	0.234961
MIMAT0009206	hsa-miR-2113	0.193586	0
MIMAT0013516	hsa-miR-2681-3p	0.193586	0.0682882
MIMAT0018964	hsa-miR-4445-3p	0.193586	0.352595
MIMAT0018989	hsa-miR-548ai	0.193586	0
MIMAT0022485	hsa-miR-4666b	0.193586	0.368788
MIMAT0022496	hsa-miR-5703	0.193586	0.183438
MIMAT0005828	hsa-miR-1183	0.185137	0
MIMAT0018996	hsa-miR-4469	0.185137	0.234961
MIMAT0019038	hsa-miR-4502	0.185137	0.418399
MIMAT0019838	hsa-miR-4723-5p	0.185137	0.500704
MIMAT0022481	hsa-miR-5689	0.185137	0.366877
MIMAT0003251	hsa-miR-548a-3p	0.18458	0.307297
MIMAT0019227	hsa-miR-3922-5p	0.182811	0.469922
MIMAT0019911	hsa-miR-4762-3p	0.181474	0.102432
MIMAT0018165	hsa-miR-3714	0.180741	0.2302
MIMAT0022288	hsa-miR-5586-3p	0.180741	0.534848
MIMAT0015015	hsa-miR-3144-3p	0.170121	0.133827
MIMAT0019699	hsa-miR-4640-5p	0.170121	4.42341
MIMAT0019801	hsa-miR-4703-5p	0.170121	0.22265
MIMAT0003285	hsa-miR-548c-3p	0.168253	0
MIMAT0015000	hsa-miR-3134	0.168253	0
MIMAT0018095	hsa-miR-3672	0.168253	0.234961
MIMAT0019723	hsa-miR-4656	0.168253	0
MIMAT0019074	hsa-miR-378i	0.159803	0.415816
MIMAT0019886	hsa-miR-4749-3p	0.156443	0.290938
MIMAT0016906	hsa-miR-4274	0.155106	0
MIMAT0022486	hsa-miR-5693	0.155106	0.133827
MIMAT0003948	hsa-miR-770-5p	0.154675	0.156845
MIMAT0015086	hsa-miR-3201	0.154675	0.366877
MIMAT0019735	hsa-miR-4663	0.154675	0
MIMAT0019742	hsa-miR-4666a-3p	0.154675	0
MIMAT0022502	hsa-miR-5708	0.154675	0.183438
MIMAT0003260	hsa-miR-592	0.144788	0
MIMAT0019833	hsa-miR-4720-5p	0.144788	0.117634
MIMAT0003276	hsa-miR-608	0.144055	0.457611
MIMAT0010357	hsa-miR-670	0.144055	0
MIMAT0018197	hsa-miR-3922-3p	0.144055	0.0341441
MIMAT0018444	hsa-miR-642b-3p	0.144055	0.133827
MIMAT0018953	hsa-miR-4437	0.144055	0.0392113
MIMAT0018984	hsa-miR-378h	0.144055	0
MIMAT0019048	hsa-miR-4511	0.144055	0.0733554
MIMAT0019713	hsa-miR-4650-5p	0.144055	0.692572
MIMAT0019803	hsa-miR-4704-5p	0.144055	0
MIMAT0019876	hsa-miR-3591-5p	0.144055	0.368788
MIMAT0019907	hsa-miR-4760-3p	0.144055	0
MIMAT0021035	hsa-miR-5007-5p	0.144055	0
MIMAT0000228	hsa-miR-198	0.141884	0
MIMAT0002866	hsa-miR-517c-3p	0.141884	1.20895
MIMAT0003252	hsa-miR-586	0.141884	0.735665
MIMAT0003253	hsa-miR-587	0.141884	0
MIMAT0003269	hsa-miR-601	0.141884	0.234961
MIMAT0003275	hsa-miR-607	0.141884	0.234961
MIMAT0003319	hsa-miR-649	0.141884	0
MIMAT0004492	hsa-miR-19b-2-5p	0.141884	0.0341441
MIMAT0005455	hsa-miR-520c-5p	0.141884	0
MIMAT0005799	hsa-miR-1283	0.141884	0
MIMAT0005871	hsa-miR-1207-5p	0.141884	0.234961
MIMAT0005896	hsa-miR-1244	0.141884	0.0682882
MIMAT0005904	hsa-miR-1253	0.141884	0
MIMAT0005908	hsa-miR-1257	0.141884	0.269105
MIMAT0007882	hsa-miR-1909-5p	0.141884	1.11795
MIMAT0013515	hsa-miR-2681-5p	0.141884	0
MIMAT0013802	hsa-miR-2861	0.141884	0
MIMAT0014981	hsa-miR-3119	0.141884	0
MIMAT0015065	hsa-miR-3185	0.141884	0.133827
MIMAT0016846	hsa-miR-4297	0.141884	0
MIMAT0016862	hsa-miR-4310	0.141884	0
MIMAT0016886	hsa-miR-4252	0.141884	0
MIMAT0016910	hsa-miR-4278	0.141884	0
MIMAT0016912	hsa-miR-4282	0.141884	0
MIMAT0017998	hsa-miR-3618	0.141884	0.22265
MIMAT0018005	hsa-miR-3622b-5p	0.141884	0.274172
MIMAT0018118	hsa-miR-3689a-3p	0.141884	0
MIMAT0018357	hsa-miR-3941	0.141884	0
MIMAT0018957	hsa-miR-4439	0.141884	0.366877
MIMAT0018971	hsa-miR-4450	0.141884	0
MIMAT0018977	hsa-miR-4455	0.141884	0.704883
MIMAT0019050	hsa-miR-4513	0.141884	0.133827
MIMAT0019060	hsa-miR-4522	0.141884	0.133827
MIMAT0019068	hsa-miR-4529-3p	0.141884	0
MIMAT0019070	hsa-miR-4531	0.141884	0.0341441
MIMAT0019212	hsa-miR-3160-5p	0.141884	0.308316
MIMAT0019233	hsa-miR-4446-5p	0.141884	0
MIMAT0019361	hsa-miR-3976	0.141884	0.366877
MIMAT0019730	hsa-miR-4661-3p	0.141884	0.890598
MIMAT0019745	hsa-miR-4668-5p	0.141884	0.274172
MIMAT0019752	hsa-miR-4671-5p	0.141884	0.509133
MIMAT0019784	hsa-miR-4693-5p	0.141884	0.183438
MIMAT0019785	hsa-miR-4693-3p	0.141884	0.234961
MIMAT0019844	hsa-miR-4725-3p	0.141884	1.07367
MIMAT0019858	hsa-miR-4733-3p	0.141884	0.183438
MIMAT0019859	hsa-miR-4734	0.141884	0.22265
MIMAT0019885	hsa-miR-4749-5p	0.141884	0
MIMAT0019917	hsa-miR-4766-5p	0.141884	0.133827
MIMAT0019944	hsa-miR-4782-5p	0.141884	0.418399
MIMAT0020958	hsa-miR-4482-3p	0.141884	0.183438
MIMAT0021131	hsa-miR-5197-3p	0.141884	0.408
MIMAT0022289	hsa-miR-5587-5p	0.141884	0.308623
MIMAT0022290	hsa-miR-5587-3p	0.141884	0.234961
MIMAT0022477	hsa-miR-5686	0.141884	0.418399
MIMAT0022491	hsa-miR-5698	0.141884	0
MIMAT0022694	hsa-miR-211-3p	0.141884	0.251726
MIMAT0003288	hsa-miR-619	0.133435	0
MIMAT0004919	hsa-miR-541-5p	0.133435	0
MIMAT0005873	hsa-miR-1208	0.133435	0
MIMAT0005953	hsa-miR-1322	0.133435	0.0682882
MIMAT0018106	hsa-miR-3680-5p	0.133435	0.275471
MIMAT0018199	hsa-miR-3924	0.133435	0.368788
MIMAT0018967	hsa-miR-4448	0.133435	0
MIMAT0019726	hsa-miR-4659a-5p	0.133435	0.313384
MIMAT0019787	hsa-miR-4694-3p	0.133435	0
MIMAT0019918	hsa-miR-4766-3p	0.133435	0
MIMAT0019945	hsa-miR-4782-3p	0.133435	0.234961
MIMAT0019954	hsa-miR-4786-5p	0.133435	0.112567
MIMAT0002823	hsa-miR-512-3p	0.131843	0.183438
MIMAT0002853	hsa-miR-519d	0.131843	0
MIMAT0004987	hsa-miR-944	0.131843	28.9755
MIMAT0015048	hsa-miR-3173-3p	0.131843	1.28898
MIMAT0019222	hsa-miR-3682-5p	0.131843	0
MIMAT0005902	hsa-miR-1250	0.130807	0
MIMAT0003273	hsa-miR-605	0.130074	0.313384
MIMAT0019823	hsa-miR-4714-3p	0.129772	0.359226
MIMAT0014997	hsa-miR-3132	0.129039	0.744401
MIMAT0015073	hsa-miR-3190-5p	0.129039	0
MIMAT0017989	hsa-miR-3612	0.129039	0
MIMAT0019056	hsa-miR-4519	0.129039	0.133827
MIMAT0019743	hsa-miR-4667-5p	0.129039	0.90901
MIMAT0019763	hsa-miR-4679	0.129039	0.183438
MIMAT0019791	hsa-miR-4697-5p	0.129039	0.274172
MIMAT0019869	hsa-miR-4740-5p	0.129039	0
MIMAT0022470	hsa-miR-5682	0.129039	0.317266
MIMAT0022500	hsa-miR-5706	0.129039	0
MIMAT0007400	hsa-miR-1538	0.119455	0.0392113
MIMAT0018979	hsa-miR-4457	0.119455	0.0392113
MIMAT0003882	hsa-miR-767-5p	0.118419	0.785276
MIMAT0004608	hsa-miR-146a-3p	0.118419	0.102432
MIMAT0004916	hsa-miR-888-5p	0.118419	0
MIMAT0005923	hsa-miR-1269a	0.118419	0.317266
MIMAT0005936	hsa-miR-1278	0.118419	0.769809
MIMAT0005952	hsa-miR-1321	0.118419	0.234961
MIMAT0013771	hsa-miR-449c-3p	0.118419	0.183438
MIMAT0014982	hsa-miR-3120-3p	0.118419	0.457611
MIMAT0015014	hsa-miR-3144-5p	0.118419	0
MIMAT0016901	hsa-miR-4271	0.118419	0.368788
MIMAT0018350	hsa-miR-3935	0.118419	0.849417
MIMAT0019714	hsa-miR-4650-3p	0.118419	0
MIMAT0019751	hsa-miR-4670-3p	0.118419	0
MIMAT0022299	hsa-miR-5590-5p	0.118419	0
MIMAT0005935	hsa-miR-548i	0.105474	0
MIMAT0018203	hsa-miR-676-5p	0.105474	0.117634
MIMAT0018935	hsa-miR-4422	0.105474	0.251726
MIMAT0019069	hsa-miR-4530	0.105474	0.183438
MIMAT0022281	hsa-miR-5583-5p	0.105474	0.102432
MIMAT0015029	hsa-miR-3155a	0.104439	0.0341441
MIMAT0015023	hsa-miR-3150a-3p	0.103706	0
MIMAT0015064	hsa-miR-3184-5p	0.103706	0.183438
MIMAT0004901	hsa-miR-298	0.103404	0
MIMAT0005827	hsa-miR-1182	0.103404	0.234961
MIMAT0015072	hsa-miR-320e	0.103404	0.0682882
MIMAT0016884	hsa-miR-4254	0.103404	0.167971
MIMAT0018969	hsa-miR-548ag	0.103404	0
MIMAT0018992	hsa-miR-4465	0.103404	0
MIMAT0019887	hsa-miR-4750	0.103404	0.220066
MIMAT0019926	hsa-miR-4772-5p	0.103404	0.0341441
MIMAT0019935	hsa-miR-4777-3p	0.103404	0
MIMAT0019951	hsa-miR-1245b-3p	0.103404	0
MIMAT0022275	hsa-miR-5581-5p	0.103404	0.796303
MIMAT0005922	hsa-miR-1268a	0.093086	0.290938
MIMAT0015035	hsa-miR-3161	0.093086	0.0784225
MIMAT0016908	hsa-miR-4277	0.093086	0.368788
MIMAT0019221	hsa-miR-3677-5p	0.093086	1.12451
MIMAT0022297	hsa-miR-5589-5p	0.093086	0
MIMAT0022498	hsa-miR-5704	0.093086	0
MIMAT0000710	hsa-miR-365a-3p	0.0791055	0
MIMAT0016890	hsa-miR-4261	0.0791055	0.267655
MIMAT0018113	hsa-miR-3685	0.0791055	0
MIMAT0019075	hsa-miR-4535	0.0791055	0.183438
MIMAT0019920	hsa-miR-4768-5p	0.0791055	0.217582
MIMAT0003236	hsa-miR-571	0.0780704	0
MIMAT0003309	hsa-miR-639	0.0780704	0
MIMAT0004960	hsa-miR-208b	0.0780704	0.418399
MIMAT0007892	hsa-miR-1915-3p	0.0780704	0.183438
MIMAT0015001	hsa-miR-3135a	0.0780704	0.603749
MIMAT0019045	hsa-miR-4508	0.0780704	0.22265
MIMAT0019204	hsa-miR-3140-5p	0.0780704	0.800684
MIMAT0019802	hsa-miR-4703-3p	0.0780704	0
MIMAT0000718	hsa-miR-302d-3p	0.0773374	0.133827
MIMAT0001630	hsa-miR-323b-5p	0.0773374	0.0341441
MIMAT0002825	hsa-miR-520e	0.0773374	0
MIMAT0002868	hsa-miR-522-3p	0.0773374	0.347834
MIMAT0003227	hsa-miR-563	0.0773374	0.183438
MIMAT0003228	hsa-miR-564	0.0773374	0
MIMAT0003264	hsa-miR-596	0.0773374	0.274172
MIMAT0003307	hsa-miR-637	0.0773374	0
MIMAT0003316	hsa-miR-646	0.0773374	0
MIMAT0004489	hsa-miR-16-1-3p	0.0773374	0.0733554
MIMAT0004685	hsa-miR-302d-5p	0.0773374	0
MIMAT0005932	hsa-miR-302f	0.0773374	0.0784225
MIMAT0011159	hsa-miR-2115-3p	0.0773374	2.05894
MIMAT0015013	hsa-miR-548u	0.0773374	0.183438
MIMAT0015026	hsa-miR-3153	0.0773374	0.0733554
MIMAT0016848	hsa-miR-4293	0.0773374	0
MIMAT0016863	hsa-miR-4311	0.0773374	0
MIMAT0018084	hsa-miR-3663-5p	0.0773374	0.234961
MIMAT0018088	hsa-miR-3666	0.0773374	0.418399
MIMAT0018189	hsa-miR-3915	0.0773374	0.183438
MIMAT0018360	hsa-miR-3944-3p	0.0773374	0.479443
MIMAT0018954	hsa-miR-548ae	0.0773374	0
MIMAT0018963	hsa-miR-4445-5p	0.0773374	0
MIMAT0018975	hsa-miR-4453	0.0773374	0
MIMAT0019073	hsa-miR-4534	0.0773374	0
MIMAT0019082	hsa-miR-4539	0.0773374	0.183438
MIMAT0019223	hsa-miR-3688-5p	0.0773374	0
MIMAT0019852	hsa-miR-4730	0.0773374	0.146711
MIMAT0019881	hsa-miR-4746-3p	0.0773374	0.183438
MIMAT0019898	hsa-miR-499b-3p	0.0773374	0.133827
MIMAT0019924	hsa-miR-4770	0.0773374	0
MIMAT0019952	hsa-miR-2467-5p	0.0773374	0.408
MIMAT0019973	hsa-miR-4797-3p	0.0773374	0.21225
MIMAT0021024	hsa-miR-5002-3p	0.0773374	0
MIMAT0021037	hsa-miR-548ap-5p	0.0773374	0
MIMAT0021121	hsa-miR-5190	0.0773374	1.12328
MIMAT0022701	hsa-miR-506-5p	0.0773374	0
MIMAT0022736	hsa-miR-642b-5p	0.0773374	0
MIMAT0000102	hsa-miR-105-5p	0.0667175	0.0392113
MIMAT0000683	hsa-miR-302a-5p	0.0667175	0
MIMAT0000684	hsa-miR-302a-3p	0.0667175	0
MIMAT0001339	hsa-miR-422a	0.0667175	0
MIMAT0002882	hsa-miR-510	0.0667175	0.642082
MIMAT0003216	hsa-miR-553	0.0667175	0
MIMAT0003217	hsa-miR-554	0.0667175	0.183438
MIMAT0003289	hsa-miR-620	0.0667175	0.552227
MIMAT0003291	hsa-miR-622	0.0667175	0.0341441
MIMAT0003295	hsa-miR-626	0.0667175	0.234961
MIMAT0003303	hsa-miR-633	0.0667175	0.183438
MIMAT0003324	hsa-miR-661	0.0667175	0.317266
MIMAT0004450	hsa-miR-297	0.0667175	0.548651
MIMAT0004561	hsa-miR-187-5p	0.0667175	1.05568
MIMAT0004910	hsa-miR-450b-3p	0.0667175	0.457611
MIMAT0004920	hsa-miR-541-3p	0.0667175	0
MIMAT0004972	hsa-miR-922	0.0667175	0.183438
MIMAT0005593	hsa-miR-1238	0.0667175	0
MIMAT0005865	hsa-miR-1202	0.0667175	0
MIMAT0005866	hsa-miR-1203	0.0667175	0
MIMAT0005913	hsa-miR-1261	0.0667175	0
MIMAT0005939	hsa-miR-1281	0.0667175	0.183438
MIMAT0014977	hsa-miR-3115	0.0667175	0.102432
MIMAT0015007	hsa-miR-3139	0.0667175	0.133827
MIMAT0015011	hsa-miR-3142	0.0667175	0.469922
MIMAT0015024	hsa-miR-3151	0.0667175	0.183438
MIMAT0015042	hsa-miR-3167	0.0667175	0
MIMAT0016850	hsa-miR-4301	0.0667175	0
MIMAT0016858	hsa-miR-4306	0.0667175	0.0392113
MIMAT0016867	hsa-miR-4316	0.0667175	0.133827
MIMAT0018070	hsa-miR-3650	0.0667175	0.183438
MIMAT0018077	hsa-miR-3657	0.0667175	0.502616
MIMAT0018094	hsa-miR-3671	0.0667175	0.308316
MIMAT0018107	hsa-miR-3680-3p	0.0667175	0
MIMAT0018111	hsa-miR-3683	0.0667175	0.133827
MIMAT0018361	hsa-miR-3945	0.0667175	0
MIMAT0018933	hsa-miR-4420	0.0667175	0
MIMAT0018934	hsa-miR-4421	0.0667175	0.0682882
MIMAT0018943	hsa-miR-4428	0.0667175	0.0341441
MIMAT0018978	hsa-miR-4456	0.0667175	0
MIMAT0018985	hsa-miR-3135b	0.0667175	0.167971
MIMAT0019008	hsa-miR-3689d	0.0667175	0.183438
MIMAT0019028	hsa-miR-4493	0.0667175	0.500704
MIMAT0019047	hsa-miR-4510	0.0667175	0
MIMAT0019080	hsa-miR-4537	0.0667175	0.133827
MIMAT0019715	hsa-miR-4651	0.0667175	0.504373
MIMAT0019721	hsa-miR-4655-5p	0.0667175	0.0682882
MIMAT0019724	hsa-miR-4657	0.0667175	0
MIMAT0019725	hsa-miR-4658	0.0667175	0.65336
MIMAT0019786	hsa-miR-4694-5p	0.0667175	0.234961
MIMAT0019788	hsa-miR-4695-5p	0.0667175	0.217582
MIMAT0019795	hsa-miR-4699-3p	0.0667175	0.469922
MIMAT0019796	hsa-miR-4700-5p	0.0667175	0
MIMAT0019822	hsa-miR-4714-5p	0.0667175	0.251726
MIMAT0019826	hsa-miR-4716-5p	0.0667175	0.269105
MIMAT0019834	hsa-miR-4720-3p	0.0667175	0
MIMAT0019895	hsa-miR-4755-5p	0.0667175	0.0341441
MIMAT0019905	hsa-miR-4759	0.0667175	0
MIMAT0019914	hsa-miR-4764-5p	0.0667175	0
MIMAT0019934	hsa-miR-4777-5p	0.0667175	0.366877
MIMAT0019971	hsa-miR-4796-3p	0.0667175	0.0392113
MIMAT0021021	hsa-miR-5001-5p	0.0667175	0.500704
MIMAT0021036	hsa-miR-5007-3p	0.0667175	0
MIMAT0021127	hsa-miR-5195-3p	0.0667175	0.457611
MIMAT0022260	hsa-miR-5572	0.0667175	0.457611
MIMAT0022263	hsa-miR-548aq-5p	0.0667175	0.368788
MIMAT0022280	hsa-miR-5582-3p	0.0667175	0.251726
MIMAT0022282	hsa-miR-5583-3p	0.0667175	0.23626
MIMAT0022295	hsa-miR-5588-5p	0.0667175	0.368788
MIMAT0022475	hsa-miR-5685	0.0667175	0.183438
MIMAT0022730	hsa-miR-548t-3p	0.0667175	0
MIMAT0003302	hsa-miR-632	0.052737	0.173039
MIMAT0003325	hsa-miR-662	0.052737	0
MIMAT0005588	hsa-miR-1233	0.052737	0
MIMAT0017988	hsa-miR-3611	0.052737	0.871252
MIMAT0018958	hsa-miR-4440	0.052737	0.234961
MIMAT0022268	hsa-miR-548as-3p	0.052737	0.418399
MIMAT0000273	hsa-miR-216a	0.0517019	0.366877
MIMAT0000726	hsa-miR-373-3p	0.0517019	1.49016
MIMAT0002828	hsa-miR-519e-5p	0.0517019	0
MIMAT0002839	hsa-miR-525-3p	0.0517019	0
MIMAT0003240	hsa-miR-575	0.0517019	0
MIMAT0003270	hsa-miR-602	0.0517019	0
MIMAT0003286	hsa-miR-617	0.0517019	0
MIMAT0004675	hsa-miR-219-2-3p	0.0517019	0.0341441
MIMAT0004959	hsa-miR-216b	0.0517019	0
MIMAT0005897	hsa-miR-1245a	0.0517019	0
MIMAT0005928	hsa-miR-548h-5p	0.0517019	0.337393
MIMAT0005934	hsa-miR-548p	0.0517019	0
MIMAT0007886	hsa-miR-1911-3p	0.0517019	0
MIMAT0009447	hsa-miR-1972	0.0517019	0.418399
MIMAT0010364	hsa-miR-761	0.0517019	0
MIMAT0011156	hsa-miR-2114-5p	0.0517019	0.0341441
MIMAT0015033	hsa-miR-3159	0.0517019	0.133827
MIMAT0015044	hsa-miR-3169	0.0517019	0
MIMAT0016881	hsa-miR-4260	0.0517019	0
MIMAT0016899	hsa-miR-4264	0.0517019	0
MIMAT0016921	hsa-miR-4290	0.0517019	0.0392113
MIMAT0016922	hsa-miR-4291	0.0517019	0
MIMAT0018941	hsa-miR-4426	0.0517019	0.0341441
MIMAT0018998	hsa-miR-4471	0.0517019	0
MIMAT0019021	hsa-miR-4487	0.0517019	0
MIMAT0019717	hsa-miR-4652-3p	0.0517019	0.0341441
MIMAT0019720	hsa-miR-4654	0.0517019	0
MIMAT0019734	hsa-miR-4659b-3p	0.0517019	0
MIMAT0019757	hsa-miR-4675	0.0517019	0.469922
MIMAT0019778	hsa-miR-4689	0.0517019	0.0392113
MIMAT0019783	hsa-miR-4692	0.0517019	0
MIMAT0019825	hsa-miR-4715-3p	0.0517019	0.368788
MIMAT0019848	hsa-miR-4727-3p	0.0517019	0
MIMAT0019906	hsa-miR-4760-5p	0.0517019	0
MIMAT0019953	hsa-miR-2467-3p	0.0517019	0.0341441
MIMAT0019961	hsa-miR-4790-5p	0.0517019	0.183438
MIMAT0019977	hsa-miR-4799-3p	0.0517019	0.183438
MIMAT0021026	hsa-miR-5003-3p	0.0517019	0
MIMAT0021082	hsa-miR-5090	0.0517019	0.22265
MIMAT0021130	hsa-miR-5197-5p	0.0517019	0
MIMAT0022277	hsa-miR-548at-5p	0.0517019	0.368788
MIMAT0022296	hsa-miR-5588-3p	0.0517019	0.502616
MIMAT0002830	hsa-miR-520f	0.0263685	0
MIMAT0002833	hsa-miR-520a-5p	0.0263685	0
MIMAT0004696	hsa-miR-323a-5p	0.0263685	0
MIMAT0005942	hsa-miR-1288	0.0263685	0.234961
MIMAT0007401	hsa-miR-1539	0.0263685	0.133827
MIMAT0015060	hsa-miR-548w	0.0263685	0.274479
MIMAT0016883	hsa-miR-4251	0.0263685	0
MIMAT0016902	hsa-miR-4272	0.0263685	0
MIMAT0018188	hsa-miR-3914	0.0263685	0.234961
MIMAT0018353	hsa-miR-3938	0.0263685	0
MIMAT0018966	hsa-miR-4447	0.0263685	0
MIMAT0019224	hsa-miR-3691-3p	0.0263685	0.225133
MIMAT0019882	hsa-miR-4747-5p	0.0263685	0.217582
MIMAT0021030	hsa-miR-548ao-3p	0.0263685	0.418399
MIMAT0022265	hsa-miR-548ar-5p	0.0263685	0.183438
MIMAT0022266	hsa-miR-548ar-3p	0.0263685	0
MIMAT0022494	hsa-miR-5701	0.0263685	0.102432
MIMAT0022722	hsa-miR-548g-5p	0.0263685	0
MIMAT0022731	hsa-miR-3184-3p	0.0263685	0.368788
MIMAT0000241	hsa-miR-208a	0	0.0392113
MIMAT0000251	hsa-miR-147a	0	0
MIMAT0000714	hsa-miR-302b-5p	0	0
MIMAT0000715	hsa-miR-302b-3p	0	0
MIMAT0000716	hsa-miR-302c-5p	0	0
MIMAT0000717	hsa-miR-302c-3p	0	0
MIMAT0000719	hsa-miR-367-3p	0	0.234961
MIMAT0000723	hsa-miR-371a-3p	0	0
MIMAT0000771	hsa-miR-325	0	0
MIMAT0001075	hsa-miR-384	0	0
MIMAT0001532	hsa-miR-448	0	0
MIMAT0002826	hsa-miR-515-5p	0	0.0341441
MIMAT0002829	hsa-miR-519e-3p	0	0
MIMAT0002831	hsa-miR-519c-5p	0	0
MIMAT0002832	hsa-miR-519c-3p	0	0
MIMAT0002834	hsa-miR-520a-3p	0	0
MIMAT0002835	hsa-miR-526b-5p	0	0.133827
MIMAT0002837	hsa-miR-519b-3p	0	0
MIMAT0002838	hsa-miR-525-5p	0	0
MIMAT0002841	hsa-miR-518f-5p	0	0
MIMAT0002842	hsa-miR-518f-3p	0	0
MIMAT0002843	hsa-miR-520b	0	0
MIMAT0002845	hsa-miR-526a	0	0
MIMAT0002846	hsa-miR-520c-3p	0	0.0392113
MIMAT0002847	hsa-miR-518c-5p	0	0
MIMAT0002848	hsa-miR-518c-3p	0	0
MIMAT0002849	hsa-miR-524-5p	0	0.102432
MIMAT0002850	hsa-miR-524-3p	0	0
MIMAT0002852	hsa-miR-517a-3p	0	0
MIMAT0002854	hsa-miR-521	0	0.267655
MIMAT0002855	hsa-miR-520d-5p	0	0
MIMAT0002857	hsa-miR-517b-3p	0	0
MIMAT0002858	hsa-miR-520g	0	0
MIMAT0002859	hsa-miR-516b-5p	0	0
MIMAT0002860	hsa-miR-516b-3p	0	0
MIMAT0002862	hsa-miR-527	0	0
MIMAT0002863	hsa-miR-518a-3p	0	0
MIMAT0002867	hsa-miR-520h	0	0
MIMAT0002879	hsa-miR-507	0	0.234961
MIMAT0003219	hsa-miR-555	0	0
MIMAT0003220	hsa-miR-556-5p	0	0
MIMAT0003222	hsa-miR-558	0	0
MIMAT0003232	hsa-miR-568	0	0.603749
MIMAT0003248	hsa-miR-583	0	0
MIMAT0003255	hsa-miR-588	0	0.0392113
MIMAT0003261	hsa-miR-593-5p	0	0
MIMAT0003263	hsa-miR-595	0	0
MIMAT0003271	hsa-miR-603	0	0.0341441
MIMAT0003272	hsa-miR-604	0	0
MIMAT0003279	hsa-miR-611	0	0
MIMAT0003280	hsa-miR-612	0	0.535309
MIMAT0003299	hsa-miR-630	0	0.366877
MIMAT0003300	hsa-miR-631	0	0
MIMAT0003304	hsa-miR-634	0	0.0341441
MIMAT0003310	hsa-miR-640	0	0.183438
MIMAT0003315	hsa-miR-645	0	0.133827
MIMAT0003318	hsa-miR-648	0	0
MIMAT0003321	hsa-miR-651	0	0.21225
MIMAT0003335	hsa-miR-657	0	0
MIMAT0003385	hsa-miR-363-5p	0	0.167971
MIMAT0004508	hsa-miR-92a-2-5p	0	0.469922
MIMAT0004516	hsa-miR-105-3p	0	0.234961
MIMAT0004563	hsa-miR-199b-3p	0	0
MIMAT0004595	hsa-miR-135a-3p	0	0
MIMAT0004686	hsa-miR-367-5p	0	0
MIMAT0004763	hsa-miR-488-3p	0	0
MIMAT0004777	hsa-miR-513a-3p	0	0
MIMAT0004798	hsa-miR-548b-5p	0	0.0682882
MIMAT0004802	hsa-miR-593-3p	0	0
MIMAT0004806	hsa-miR-548c-5p	0	0
MIMAT0004903	hsa-miR-300	0	0
MIMAT0004907	hsa-miR-892a	0	0.183438
MIMAT0004918	hsa-miR-892b	0	0
MIMAT0004922	hsa-miR-875-5p	0	0
MIMAT0004981	hsa-miR-938	0	0
MIMAT0005449	hsa-miR-523-5p	0	0
MIMAT0005450	hsa-miR-518e-5p	0	0
MIMAT0005451	hsa-miR-522-5p	0	0
MIMAT0005452	hsa-miR-519a-5p	0	0
MIMAT0005454	hsa-miR-519b-5p	0	0
MIMAT0005456	hsa-miR-518d-5p	0	0
MIMAT0005457	hsa-miR-518a-5p	0	0
MIMAT0005572	hsa-miR-1225-5p	0	0
MIMAT0005591	hsa-miR-1236	0	0
MIMAT0005863	hsa-miR-1200	0	0.0341441
MIMAT0005868	hsa-miR-1204	0	0.133827
MIMAT0005869	hsa-miR-1205	0	0.234961
MIMAT0005879	hsa-miR-1289	0	0.133827
MIMAT0005886	hsa-miR-1297	0	0
MIMAT0005903	hsa-miR-1251	0	0.418399
MIMAT0005931	hsa-miR-302e	0	0
MIMAT0005937	hsa-miR-1279	0	0
MIMAT0005941	hsa-miR-1284	0	0.520873
MIMAT0005944	hsa-miR-1252	0	0
MIMAT0005956	hsa-miR-1324	0	0
MIMAT0006778	hsa-miR-516a-3p	0	0
MIMAT0007349	hsa-miR-1471	0	0
MIMAT0007402	hsa-miR-103b	0	0.469922
MIMAT0007890	hsa-miR-1914-3p	0	0.861728
MIMAT0009977	hsa-miR-2052	0	0
MIMAT0009978	hsa-miR-2053	0	0.133827
MIMAT0010497	hsa-miR-759	0	0.0392113
MIMAT0011158	hsa-miR-2115-5p	0	0
MIMAT0011162	hsa-miR-2117	0	0.366877
MIMAT0013517	hsa-miR-2682-5p	0	0
MIMAT0013863	hsa-miR-2909	0	0
MIMAT0014980	hsa-miR-3118	0	0.183438
MIMAT0014983	hsa-miR-3121-3p	0	0.0392113
MIMAT0014984	hsa-miR-3122	0	0
MIMAT0014987	hsa-miR-548s	0	0.133827
MIMAT0015005	hsa-miR-3137	0	0.133827
MIMAT0015016	hsa-miR-3145-3p	0	0.217582
MIMAT0015030	hsa-miR-3156-5p	0	0.0392113
MIMAT0015043	hsa-miR-3168	0	0.418399
MIMAT0015045	hsa-miR-3170	0	0.173039
MIMAT0015046	hsa-miR-3171	0	0
MIMAT0015049	hsa-miR-1193	0	0.183438
MIMAT0015058	hsa-miR-3180-3p	0	0.562933
MIMAT0015069	hsa-miR-3187-3p	0	0.0341441
MIMAT0015081	hsa-miR-548x-3p	0	0
MIMAT0015082	hsa-miR-3197	0	0
MIMAT0015083	hsa-miR-3198	0	0
MIMAT0016855	hsa-miR-4302	0	0.601838
MIMAT0016859	hsa-miR-4309	0	0
MIMAT0016864	hsa-miR-4312	0	0
MIMAT0016868	hsa-miR-4314	0	0
MIMAT0016870	hsa-miR-4319	0	0.183438
MIMAT0016872	hsa-miR-4317	0	0.0392113
MIMAT0016875	hsa-miR-4323	0	0
MIMAT0016882	hsa-miR-4253	0	0.648906
MIMAT0016885	hsa-miR-4255	0	0
MIMAT0016887	hsa-miR-4325	0	0.366877
MIMAT0016889	hsa-miR-4327	0	0
MIMAT0016893	hsa-miR-4267	0	0.183438
MIMAT0016896	hsa-miR-4268	0	0
MIMAT0016897	hsa-miR-4269	0	0
MIMAT0016903	hsa-miR-4273	0	0
MIMAT0016914	hsa-miR-4283	0	0
MIMAT0016917	hsa-miR-4287	0	0
MIMAT0016919	hsa-miR-4292	0	0.0341441
MIMAT0016920	hsa-miR-4289	0	0
MIMAT0016923	hsa-miR-4329	0	0.317266
MIMAT0016925	hsa-miR-500b	0	0
MIMAT0016926	hsa-miR-4328	0	0
MIMAT0017987	hsa-miR-3610	0	0.274172
MIMAT0018075	hsa-miR-3655	0	0.550315
MIMAT0018078	hsa-miR-3658	0	0.234961
MIMAT0018091	hsa-miR-3668	0	0.366877
MIMAT0018092	hsa-miR-3669	0	0
MIMAT0018096	hsa-miR-3673	0	0.234961
MIMAT0018097	hsa-miR-3674	0	0.183438
MIMAT0018098	hsa-miR-3675-5p	0	0
MIMAT0018099	hsa-miR-3675-3p	0	0.234961
MIMAT0018108	hsa-miR-3681-5p	0	0.733753
MIMAT0018110	hsa-miR-3682-3p	0	0.0682882
MIMAT0018114	hsa-miR-3686	0	0
MIMAT0018116	hsa-miR-3688-3p	0	0.133827
MIMAT0018117	hsa-miR-3689a-5p	0	0
MIMAT0018164	hsa-miR-3713	0	0
MIMAT0018178	hsa-miR-3180	0	0
MIMAT0018180	hsa-miR-3689b-5p	0	0
MIMAT0018181	hsa-miR-3689b-3p	0	0
MIMAT0018193	hsa-miR-3919	0	0
MIMAT0018194	hsa-miR-3150b-3p	0	0.836185
MIMAT0018196	hsa-miR-3921	0	0
MIMAT0018202	hsa-miR-3927	0	0.603597
MIMAT0018354	hsa-miR-548y	0	0
MIMAT0018359	hsa-miR-3943	0	0.234961
MIMAT0018445	hsa-miR-550b-3p	0	0
MIMAT0018446	hsa-miR-548z	0	0
MIMAT0018447	hsa-miR-548aa	0	0
MIMAT0018928	hsa-miR-548ab	0	0
MIMAT0018931	hsa-miR-4419a	0	0
MIMAT0018939	hsa-miR-4424	0	0.234961
MIMAT0018944	hsa-miR-4429	0	0.133827
MIMAT0018946	hsa-miR-548ad	0	0
MIMAT0018948	hsa-miR-4432	0	0.234961
MIMAT0018950	hsa-miR-4434	0	0.183438
MIMAT0018956	hsa-miR-4438	0	0.0341441
MIMAT0018959	hsa-miR-4441	0	0
MIMAT0018960	hsa-miR-4442	0	0.117634
MIMAT0018973	hsa-miR-4451	0	0
MIMAT0018982	hsa-miR-4460	0	0
MIMAT0018983	hsa-miR-4461	0	0.267655
MIMAT0018988	hsa-miR-4464	0	0
MIMAT0018990	hsa-miR-548aj-3p	0	0
MIMAT0019001	hsa-miR-4474-3p	0	0
MIMAT0019004	hsa-miR-4477a	0	0
MIMAT0019005	hsa-miR-4477b	0	0.0784225
MIMAT0019007	hsa-miR-3689c	0	0
MIMAT0019009	hsa-miR-3689e	0	0
MIMAT0019010	hsa-miR-3689f	0	0.133827
MIMAT0019012	hsa-miR-3155b	0	0
MIMAT0019013	hsa-miR-548ak	0	0
MIMAT0019014	hsa-miR-4480	0	0.133827
MIMAT0019015	hsa-miR-4481	0	0
MIMAT0019025	hsa-miR-4490	0	0
MIMAT0019026	hsa-miR-4491	0	0.457611
MIMAT0019035	hsa-miR-4499	0	0.0341441
MIMAT0019036	hsa-miR-4500	0	0
MIMAT0019037	hsa-miR-4501	0	0.0392113
MIMAT0019041	hsa-miR-4505	0	0.234961
MIMAT0019042	hsa-miR-4506	0	0
MIMAT0019043	hsa-miR-2392	0	0
MIMAT0019044	hsa-miR-4507	0	0.0341441
MIMAT0019051	hsa-miR-4514	0	0
MIMAT0019057	hsa-miR-4520a-3p	0	0.607112
MIMAT0019066	hsa-miR-4527	0	0.183438
MIMAT0019072	hsa-miR-4533	0	0.0392113
MIMAT0019076	hsa-miR-548am-3p	0	0
MIMAT0019077	hsa-miR-1587	0	0
MIMAT0019079	hsa-miR-548an	0	0
MIMAT0019081	hsa-miR-4538	0	0
MIMAT0019083	hsa-miR-4540	0	0.368788
MIMAT0019198	hsa-miR-3120-5p	0	0
MIMAT0019203	hsa-miR-3136-3p	0	0
MIMAT0019208	hsa-miR-3074-5p	0	0.167971
MIMAT0019209	hsa-miR-3156-3p	0	0.234961
MIMAT0019219	hsa-miR-3619-3p	0	0
MIMAT0019228	hsa-miR-3925-3p	0	0
MIMAT0019229	hsa-miR-3940-5p	0	0.558592
MIMAT0019230	hsa-miR-3942-3p	0	0.0682882
MIMAT0019235	hsa-miR-4520a-5p	0	0
MIMAT0019236	hsa-miR-4529-5p	0	1.44246
MIMAT0019358	hsa-miR-3973	0	0.234961
MIMAT0019362	hsa-miR-3977	0	0.133827
MIMAT0019363	hsa-miR-3978	0	0
MIMAT0019698	hsa-miR-4639-3p	0	0.0733554
MIMAT0019710	hsa-miR-4648	0	0
MIMAT0019718	hsa-miR-4653-5p	0	0
MIMAT0019727	hsa-miR-4659a-3p	0	0.306866
MIMAT0019739	hsa-miR-4665-5p	0	0.167971
MIMAT0019741	hsa-miR-4666a-5p	0	0.0392113
MIMAT0019753	hsa-miR-4671-3p	0	0.523722
MIMAT0019755	hsa-miR-4673	0	0
MIMAT0019760	hsa-miR-4677-5p	0	0
MIMAT0019765	hsa-miR-4680-3p	0	0.402932
MIMAT0019766	hsa-miR-4681	0	0
MIMAT0019767	hsa-miR-4682	0	0
MIMAT0019779	hsa-miR-4690-5p	0	0.183438
MIMAT0019781	hsa-miR-4691-5p	0	0.317266
MIMAT0019790	hsa-miR-4696	0	0
MIMAT0019804	hsa-miR-4704-3p	0	0
MIMAT0019816	hsa-miR-4711-5p	0	0
MIMAT0019817	hsa-miR-4711-3p	0	0.183438
MIMAT0019821	hsa-miR-4713-3p	0	0.0784225
MIMAT0019840	hsa-miR-451b	0	0.0784225
MIMAT0019851	hsa-miR-4729	0	0
MIMAT0019861	hsa-miR-4735-3p	0	0
MIMAT0019863	hsa-miR-4737	0	0.133827
MIMAT0019866	hsa-miR-4738-5p	0	0
MIMAT0019870	hsa-miR-4740-3p	0	0
MIMAT0019874	hsa-miR-4743	0	0.0392113
MIMAT0019877	hsa-miR-3591-3p	0	0
MIMAT0019883	hsa-miR-4747-3p	0	0
MIMAT0019888	hsa-miR-4751	0	0.366877
MIMAT0019889	hsa-miR-4752	0	0
MIMAT0019909	hsa-miR-4761-3p	0	0.151778
MIMAT0019913	hsa-miR-4763-3p	0	0
MIMAT0019916	hsa-miR-4765	0	0.0392113
MIMAT0019925	hsa-miR-4771	0	0
MIMAT0019928	hsa-miR-4773	0	0
MIMAT0019948	hsa-miR-4784	0	0.452543
MIMAT0019959	hsa-miR-4789-5p	0	0
MIMAT0019965	hsa-miR-4793-5p	0	0.183438
MIMAT0019970	hsa-miR-4796-5p	0	0.133827
MIMAT0019974	hsa-miR-4798-5p	0	0.401482
MIMAT0020299	hsa-miR-4520b-5p	0	0
MIMAT0020541	hsa-miR-5047	0	0
MIMAT0020602	hsa-miR-1273g-5p	0	0
MIMAT0020957	hsa-miR-548ah-3p	0	0.0341441
MIMAT0021027	hsa-miR-5004-5p	0	0.0392113
MIMAT0021029	hsa-miR-548ao-5p	0	0
MIMAT0021033	hsa-miR-5006-5p	0	0.418399
MIMAT0021038	hsa-miR-548ap-3p	0	0
MIMAT0021042	hsa-miR-5009-3p	0	0.317266
MIMAT0021046	hsa-miR-5011-3p	0	0.0392113
MIMAT0021080	hsa-miR-5088	0	0.0341441
MIMAT0021085	hsa-miR-5093	0	0.183438
MIMAT0021116	hsa-miR-5186	0	0.267655
MIMAT0021120	hsa-miR-5189	0	0.469922
MIMAT0021123	hsa-miR-5192	0	0.183438
MIMAT0021126	hsa-miR-5195-5p	0	0
MIMAT0022256	hsa-miR-4524b-3p	0	0
MIMAT0022267	hsa-miR-548as-5p	0	0.366877
MIMAT0022284	hsa-miR-5584-3p	0	0
MIMAT0022287	hsa-miR-5586-5p	0	0
MIMAT0022291	hsa-miR-548au-5p	0	0
MIMAT0022292	hsa-miR-548au-3p	0	0
MIMAT0022301	hsa-miR-5591-5p	0	0
MIMAT0022303	hsa-miR-548av-5p	0	0
MIMAT0022304	hsa-miR-548av-3p	0	0
MIMAT0022468	hsa-miR-5680	0	0.234961
MIMAT0022472	hsa-miR-5683	0	0
MIMAT0022476	hsa-miR-5692c	0	0
MIMAT0022478	hsa-miR-5687	0	0.469922
MIMAT0022480	hsa-miR-5681b	0	0.366877
MIMAT0022484	hsa-miR-5692a	0	0
MIMAT0022487	hsa-miR-5694	0	0
MIMAT0022497	hsa-miR-5692b	0	0
MIMAT0022501	hsa-miR-5707	0	0
MIMAT0022693	hsa-miR-204-3p	0	0.234961
MIMAT0022707	hsa-miR-570-5p	0	0
MIMAT0022720	hsa-miR-1304-3p	0	0
MIMAT0022723	hsa-miR-548h-3p	0	0
MIMAT0022725	hsa-miR-1255b-2-3p	0	0.0733554
MIMAT0022728	hsa-miR-513c-3p	0	0
MIMAT0022733	hsa-miR-548x-5p	0	0
MIMAT0022735	hsa-miR-374c-3p	0	0
MIMAT0022738	hsa-miR-548o-5p	0	0
MIMAT0022739	hsa-miR-548aj-5p	0	0
MIMAT0022740	hsa-miR-548am-5p	0	0
MIMAT0022834	hsa-miR-365b-3p	0	0
